# Supplementary material for: The kinematic analysis of the lower limb during topspin forehand loop between different level table tennis athletes
Source: PeerJ. 2021 Mar 12;9:e10841. doi: 10.7717/peerj.10841 (PMC7958893; doi:10.7717/peerj.10841)
Supplement: Supplemental Information 2 [file peerj-09-10841-s002.xlsx]

## Sheet: Hip x
Angle																	Mean	SD
15.0616	9.04745	16.5603	23.8856	15.0589	3.16726	9.58641	32.4205	33.2099	32.1917	31.7401	29.1428	15.5933	30.2562	30.7179			21.8427	10.2639
17.1263	10.6898	17.8497	25.4668	17.0362	5.36296	11.7603	32.8565	33.4293	32.1274	32.084	29.4315	15.5366	30.2664	30.7275			22.7834	9.5328
19.1232	13.1475	19.4466	26.5552	19.204	7.30977	13.2075	33.6553	33.9476	32.5304	32.1755	29.6444	15.4088	30.5359	31.2199			23.8074	8.93872
19.9076	15.5765	19.8247	28.6743	20.5215	8.51769	15.999	34.018	34.2411	32.5702	32.2147	29.7035	15.2043	30.8727	31.4853			24.6221	8.436
20.998	17.4804	22.2617	29.7979	22.9898	10.746	18.5073	34.474	34.6424	32.7931	32.4274	30.305	15.1434	31.2081	31.8348			25.7073	7.81085
21.9748	18.2846	24.6989	31.9796	24.3374	12.914	19.4574	34.9477	35.1308	33.0486	32.6054	30.8387	14.9051	31.8791	32.6042			26.6404	7.58416
22.4783	19.7122	25.8345	33.1562	26.9714	14.1249	20.6075	35.3236	36.0945	33.3678	33.2173	31.2445	14.8045	32.2492	33.008			27.4796	7.45267
23.6529	21.1818	28.1018	35.7892	29.7638	16.166	21.2009	36.2052	36.5185	33.5235	33.4671	32.2077	14.6944	32.6751	33.4985			28.5764	7.35618
24.8758	23.0017	30.543	35.9916	31.253	18.6466	22.3853	36.5631	37.1436	34.2333	33.7327	32.7757	14.7134	33.1424	34.4442			29.563	7.04061
25.6125	24.1144	31.8255	36.0159	34.201	19.882	23.2664	36.9739	37.6162	34.5623	34.534	33.3355	14.6296	34.6508	35.0171			30.4158	7.06285
27.2163	26.2862	34.1953	35.9684	36.6967	22.3544	25.5669	37.2441	38.7936	34.9048	35.1094	33.9575	14.6289	35.1161	35.5001			31.5692	6.80916
29.1263	28.8745	35.3638	36.018	36.7572	23.5964	28.4846	38.3196	39.4807	35.3316	36.1801	35.4441	14.705	35.8748	36.7187			32.685	6.63749
30.0439	31.4844	36.5085	43.224	36.7997	25.9154	29.6474	38.7454	40.1964	36.1876	36.7804	36.0037	14.9137	37.1124	37.5064			34.0713	6.91342
32.167	33.9863	36.5552	44.0013	36.8015	28.3101	31.5813	39.4658	40.8628	36.6981	37.435	36.8039	15.5591	37.832	38.0701			35.0753	6.62178
34.2971	34.9206	36.5426	45.336	36.919	29.5118	32.4164	40.2992	41.7386	37.1834	38.5523	37.5685	16.0704	38.4265	38.6352			35.8945	6.6491
35.3843	36.3242	36.7082	45.9899	43.8992	31.9374	33.9556	41.125	43.4266	38.6224	39.1875	39.2453	16.2621	39.0679	40.1665			37.4201	6.96398
37.4837	36.6909	43.2839	46.8966	44.4128	34.2704	34.7144	42.9983	44.2985	39.5767	40.2561	40.056	16.7392	40.7552	40.9504			38.8922	7.10991
39.3835	37.0338	43.8163	47.4447	45.4665	35.519	36.3539	43.8677	45.0856	40.4687	41.0943	41.0117	16.9854	41.66	41.9379			39.8086	7.17793
39.507	37.1893	44.4317	48.0742	45.934	36.773	36.4053	44.6842	45.7469	42.313	41.8891	41.8572	17.1419	42.5882	43.8964			40.5621	7.36059
39.6434	44.0209	44.8396	48.4564	46.4083	37.1034	36.3933	45.6316	47.1124	43.2756	43.8561	42.7476	17.2044	44.3515	44.6444			41.7126	7.58424
39.7199	45.3125	44.9039	48.6682	46.6386	37.2059	36.2799	47.0879	47.6224	44.2577	44.7108	44.5402	17.1902	45.045	45.4043			42.3058	7.82702
39.7268	46.3105	44.7076	48.6559	46.6657	37.4997	36.2709	47.8018	48.1303	45.2384	46.3125	45.3258	17.0927	45.8331	47.0266			42.8399	8.06829
45.0069	47.0132	44.0449	48.4344	46.4873	44.447	41.9196	48.376	48.5683	46.9433	47.0434	46.148	17.0346	47.0818	47.6741			44.4149	7.79458
45.6657	47.276	43.6663	48.2203	46.0059	45.2138	42.3705	48.9418	49.2566	47.638	47.5664	46.8281	16.7025	47.5911	48.3372			44.752	7.9909
45.8935	47.5566	42.5892	47.0401	45.7488	46.8516	43.1679	49.3483	49.4853	48.3789	48.7066	47.8755	16.4515	48.1476	49.3916			45.1089	8.19902
46.2538	47.4878	41.2655	45.5072	44.9992	48.2266	43.8563	49.7847	49.5408	49.4844	49.2391	48.4364	16.2623	48.5283	49.6198			45.2328	8.39183
46.2251	47.0996	40.3863	44.495	44.5416	48.8096	44.1752	50.0196	49.5235	49.9687	49.9082	48.8961	16.352	49.0175	49.9864			45.2936	8.50583
46.0588	46.723	38.2581	41.9476	43.1486	49.5766	44.5044	50.0344	49.3167	50.395	50.1074	49.212	16.4251	49.0984	50.1754			44.9988	8.70345
45.6351	45.7701	35.4803	40.4493	41.2902	49.917	44.5047	50.1381	49.0911	50.8229	50.4072	49.3966	16.8346	48.9446	50.1005			44.5855	8.89789
44.7073	44.5605	33.9449	38.6915	40.0631	50.0054	44.196	50.0494	48.7608	51.0068	50.4265	49.5015	16.9431	48.4451	49.973			44.085	9.05945
44.0484	42.9326	30.4576	38.6467	40.1098	49.7803	43.799	49.571	48.2014	50.8881	50.3606	49.1859	17.2369	48.0219	49.7171			43.5305	9.20826
42.5456	41.0137	28.3292	30.2992	33.9259	49.4789	42.9202	49.1722	47.3802	50.6928	49.68	48.8121	17.3083	47.4041	48.6338			41.8397	9.96741
40.4914	40.0455	23.9267	27.959	32.0438	48.7892	41.6502	48.7165	46.8135	50.0426	49.4358	48.4553	17.5621	46.6162	48.0474			40.7063	10.4716
40.5523	36.7836	19.7245	23.0399	28.0402	47.5974	40.889	48.2368	46.2328	49.6375	48.8151	47.3731	18.0369	45.1466	47.2532			39.1573	11.3181
40.6985	33.9641	17.5466	20.5512	25.8881	46.9328	38.9695	47.1816	45.4018	49.0028	47.439	46.7603	18.4337	44.3099	45.499			37.9053	11.5837
33.3649	30.3221	14.1865	16.1568	21.5786	45.1196	37.8258	46.475	43.9134	47.6506	46.6634	46.0838	18.7279	43.3853	44.5681			35.7348	12.398
31.6382	28.386	10.6937	14.1952	17.6488	42.8035	35.1049	45.7496	43.1103	46.7962	44.641	45.3227	19.0859	41.277	43.4285			33.9921	12.8427
27.715	25.1056	9.05268	11.4037	16.0847	41.3688	35.0025	44.7506	42.3097	45.7572	43.7233	43.4873	19.4616	40.3132	41.238			32.4516	13.1009
23.7633	21.6752	6.13652	10.2605	12.8345	41.6243	29.7372	43.7779	41.3533	43.9593	42.5819	42.5516	20.0953	39.2422	40.0008			30.6396	13.6382
21.9015	18.6379	3.59705	8.52442	11.4679	34.3844	25.7675	41.871	40.4769	42.8307	41.1509	42.5904	20.3903	38.0804	38.9581			28.7086	13.7441
18.606	15.8133	2.80585	7.93458	9.0933	32.3769	23.7389	41.9025	38.5529	41.8214	38.7623	42.5929	20.4988	36.1277	36.7663			27.1596	13.8408
16.0044	14.4285	0.718651	6.51042	7.13157	28.3177	19.485	39.8187	37.7552	41.8257	36.0621	38.2763	20.6073	35.2681	35.8725			25.2055	13.8646
14.9264	12.066	-1.39289	5.06733	6.3728	23.9063	17.3105	38.7956	36.9053	38.6198	34.9677	37.1459	20.9349	34.4756	34.9013			23.6668	13.9183
12.9282	9.81802	-2.45791	4.18871	4.70412	21.6334	13.296	36.9811	36.0964	37.533	33.9153	36.0922	21.4333	33.088	34.0917			22.2228	14.1292
10.9161	7.35088	-4.71945	2.02913	3.05111	18.3491	11.7201	36.04	34.8438	36.6392	32.4319	35.2662	21.7527	32.6081	32.8743			20.7436	14.6303
9.88691	6.209	-6.80433	0.888173	2.09717	15.47	8.58478	35.2985	34.3244	34.9155	31.6738	34.4663	22.1937	32.1005	32.2204			19.5683	15.0061
8.32356	3.91724	-7.90224	-1.40066	0.259212	14.2219	5.87502	34.6214	33.7838	34.3027	30.1978	33.134	22.5902	31.5311	31.7851			18.3493	15.5303
6.5521	1.58572	-9.60732	-2.41442	-0.675759	11.8811	4.57338	33.8575	33.3128	33.6056	29.5407	32.5418	23.1518	30.7099	30.731			17.2897	15.9522
5.6968	-0.83607	-10.8243	-4.07725	-2.55965	9.92036	2.19981	32.524	32.3149	32.2855	28.9849	31.8853	24.3505	30.4002	30.5279			16.1862	16.4689
3.76847	-3.09143	-11.2783	-4.81539	-4.17784	9.16334	1.10912	31.91	31.9022	31.7375	27.9847	31.3199	24.7617	30.2081	30.1056			15.3738	16.8414
1.78538	-4.11875	-11.7628	-5.95334	-4.9343	7.25537	-1.28221	31.3683	31.6839	31.1525	27.7863	30.7687	25.3657	29.5691	29.7411			14.5617	17.2613
-0.062093	-5.50818	-11.9075	-6.29069	-6.14872	6.38816	-2.39363	30.927	31.2518	30.6685	27.1631	30.6623	26.0253	29.2863	29.4213			13.9655	17.572
-0.843672	-6.25004	-12.2046	-6.71448	-7.078	4.43613	-4.4836	29.9898	30.6574	30.1783	26.5878	30.7235	26.7845	29.0932	28.6698			13.3031	17.84
-2.19644	-6.55113	-12.2372	-6.76634	-7.08755	2.17684	-5.55442	29.6082	30.1746	29.7293	25.7736	30.7548	28.0272	27.7723	26.7832			12.6938	17.8634
-3.00774	-6.70928	-12.2208	-7.19116	-7.42965	1.01285	-7.66144	29.2036	29.704	29.4145	23.8272	30.568	28.5762	27.0051	25.6009			12.0461	17.9229
-3.30287	-6.65165	-12.2549	-7.19979	-7.62214	-1.58447	-9.27215	28.7695	29.1322	28.4702	22.5605	30.0681	29.1771	25.9237	24.1744			11.3592	17.8806
-4.15011	-6.43027	-12.1472	-7.39205	-7.98073	-3.94679	-9.94499	28.3369	27.6698	27.6027	19.8686	29.5372	29.7297	24.9516	21.4231			10.4752	17.6394
-4.727	-6.19585	-12.148	-7.44171	-8.39617	-5.03327	-11.0521	27.1548	26.7131	26.5605	18.5716	28.7896	30.1702	22.7728	20.1934			9.72879	17.3796
-5.09103	-5.94396	-11.7731	-7.55064	-8.55746	-6.68867	-11.4803	26.5212	25.8484	24.2458	17.2389	27.8025	30.7303	21.7097	18.8843			9.05973	17.0655
-5.51972	-5.74636	-11.4919	-7.52985	-8.95636	-7.89134	-12.3183	25.9589	24.6036	23.0231	15.0651	25.5428	31.0821	20.7806	17.905			8.3005	16.7336
-5.87368	-5.42844	-11.3943	-7.42925	-9.27232	-8.27316	-12.6927	25.1037	22.4759	21.7754	14.0879	24.2993	31.2064	18.8661	16.0546			7.56704	16.2384
-5.94727	-4.98649	-11.2648	-7.30477	-9.37737	-8.81278	-13.1109	23.6573	21.279	20.6992	12.5602	22.8483	31.4825	17.8827	15.1849			6.98598	15.8298
-6.02188	-4.81541	-11.1684	-7.2127	-9.33149	-9.18414	-13.238	22.8709	20.4093	18.5239	12.1049	21.6936	31.6694	16.9352	14.5355			6.51804	15.4609
-5.96295	-4.60374	-11.0165	-7.00714	-9.21676	-9.34175	-13.3032	21.9702	19.3642	17.6342	11.6787	19.4278	31.546	16.1011	13.3648			6.04234	14.9863
-5.91577	-4.61591	-10.7852	-6.92134	-9.16069	-9.67373	-13.2501	21.2964	18.4136	16.7482	11.0325	18.5225	31.4529	14.6051	12.7999			5.63655	14.6418
-5.8284	-4.4898	-10.3877	-6.77949	-9.06812	-10.0639	-13.1794	20.4919	16.7535	15.1274	10.7702	17.8122	31.1286	13.915	12.2531			5.23034	14.2185
-5.7962	-4.57234	-10.3005	-6.79165	-9.05921	-10.2253	-13.0829	18.9618	16.0866	14.4588	10.704	17.1561	31.1648	13.3618	11.3942			4.89734	13.9403
-5.86932	-4.49647	-9.85384	-6.69181	-8.90993	-10.5201	-13.0501	18.2589	15.4537	13.8516	10.7733	16.1973	30.9696	12.37	11.2974			4.65201	13.6658
-5.88442	-4.45045	-9.0924	-6.59026	-8.79496	-10.5877	-13.1009	17.5728	14.7703	12.828	11.0003	15.7464	30.5317	12.2012	11.1551			4.48699	13.378
-5.82416	-4.29004	-8.61312	-6.52175	-8.49065	-10.5638	-13.3121	16.8555	13.8948	12.4135	11.5203	15.463	30.4077	12.1256	11.4713			4.43574	13.2048
-5.80335	-4.05138	-7.71813	-6.33926	-7.94442	-10.5263	-13.4028	15.5826	13.6798	12.1475	11.7844	15.1467	30.1048	12.197	11.7991			4.44376	12.9485
-5.67562	-3.4686	-7.1314	-5.97066	-7.50077	-10.4666	-13.5523	15.0052	13.4885	11.9155	12.1307	15.0332	29.7832	12.6919	12.1616			4.56292	12.7788
-5.24825	-2.76512	-5.97445	-5.74336	-7.01519	-10.3741	-13.6604	14.4924	13.3931	12.0561	12.3623	14.864	29.5493	12.6789	12.4395			4.73698	12.5581
-5.10535	-2.35183	-4.53068	-5.28814	-6.21689	-10.4193	-13.6695	14.0691	13.5581	12.1253	12.6933	14.8452	28.9709	12.8455	13.0009			4.96844	12.3274
-4.63493	-1.22851	-3.87573	-5.02592	-5.79484	-10.3751	-13.7283	13.8306	13.6718	12.3306	13.2739	14.8174	28.7032	13.0178	13.3681			5.22334	12.1941
-4.10303	0.111161	-2.42264	-4.31451	-4.75519	-10.4577	-13.6674	13.6275	14.0052	12.7586	13.4946	14.9858	28.5201	13.1781	13.5967			5.63715	11.9723
-3.79569	1.82449	-0.870295	-3.49086	-4.20891	-10.2847	-13.2409	13.5971	14.1571	12.9951	14.0714	15.3118	28.2368	13.3155	14.2235			6.12276	11.7435
-3.08805	2.74006	-0.129019	-2.9235	-2.89497	-10.1658	-12.854	13.7182	14.5399	12.9715	14.3061	15.6391	28.1021	13.5561	14.6881			6.54706	11.5447
-2.10114	4.90122	1.5092	-1.80988	-1.7843	-10.1093	-12.2057	13.8592	14.7923	13.2422	14.8738	15.7517	27.7541	14.3733	15.1749			7.21477	11.245
-1.59798	7.35513	3.37981	-1.15661	-1.148	-9.85827	-11.8536	14.1054	14.9854	13.5833	15.7664	15.8754	27.5985	14.7538	16.1538			7.86284	11.1163
-0.333941	9.98039	4.44511	0.255279	0.348684	-9.79234	-11.0334	14.9168	15.1245	13.8322	16.1645	16.0535	27.2791	15.1521	16.7615			8.61026	10.8283
1.17099	12.7624	6.48354	1.07133	1.97375	-9.47448	-10.6097	15.1668	15.4828	14.2272	17.1397	16.3013	27.0222	16.2609	17.3683			9.48981	10.6595
2.05557	14.4462	8.40481	2.90469	2.83901	-8.89149	-9.37638	15.5691	15.7359	15.1161	17.7672	16.561	26.8237	16.8451	18.6017			10.3601	10.4019
3.81867	17.905	9.57776	3.87035	4.85007	-8.52974	-8.00263	15.9154	16.0063	15.4821	18.1947	16.7003	26.4616	17.4555	19.2652			11.2647	10.1207
5.95037	21.9754	11.8364	6.11792	5.96929	-7.92068	-7.14513	16.4567	16.4582	15.8887	19.399	16.9677	26.2656	18.5709	19.9796			12.4513	10.043
7.0759	25.9591	14.4643	7.28651	8.41606	-7.24815	-5.18283	16.8716	17.2916	16.6938	19.849	17.6169	26.038	19.13	21.084			13.6897	9.93009
9.38329	27.7999	15.7038	9.77926	11.0307	-6.98178	-4.05092	17.1826	17.7786	17.2167	20.8701	17.9179	26.0881	19.5634	21.6057			14.7258	9.75294
11.9732	30.8907	17.8787	11.0225	12.2396	-6.43564	-1.66019	17.5476	18.2665	17.6253	21.3087	18.2149	26.0443	20.1531	22.2639			15.8222	9.62064
13.2488	33.4266	19.5515	13.4532	14.8414	-5.64358	-0.319488	17.9408	18.8573	18.6614	22.0113	18.6334	26.0077	21.1124	22.7176			16.9667	9.58402
15.929	35.4856	20.4534	14.5109	16.0396	-5.20843	2.74923	19.0063	19.2982	19.3599	22.8917	19.5948	26.0753	21.8042	23.7384			18.1152	9.43671
18.6003	37.5579	22.05	16.4021	18.2991	-4.14644	6.04419	19.5487	20.4385	19.6874	23.402	20.2555	26.0718	22.2269	24.1755			19.3742	9.15585
19.9911	38.4496	22.9341	17.4164	20.4365	-3.40473	7.59962	20.3342	21.0992	20.2574	24.0771	20.6088	25.9707	23.3613	24.7835			20.261	9.04198
22.6655	39.9427	24.3826	19.7673	21.4163	-1.72573	10.6393	20.7443	21.689	21.3371	24.3736	20.8753	25.9568	23.923	25.9302			21.4611	8.72115
25.0807	41.0333	25.5574	21.8679	23.4791	0.593974	11.9901	22.1689	22.2118	22.0404	24.7378	21.9522	25.6534	24.486	26.4647			22.6212	8.39336
26.1914	42.1823	25.9813	22.6137	25.2401	1.91657	14.6138	22.9297	23.3315	22.6694	25.8228	22.2534	25.3689	25.0073	26.9707			23.5395	8.18024
27.9944	42.4548	26.8672	24.1486	25.9559	4.80484	15.9483	23.5657	23.9825	24.1313	26.4692	22.6115	25.2148	26.1932	27.81			24.5435	7.68342
29.1901	42.915	27.6118	24.7112	27.4967	7.78893	18.1806	24.2022	24.7294	24.9002	27.1341	22.8456	25.1305	26.7439	28.1842			25.451	7.14359
29.7034	43.3203	27.9572	25.987	28.1286	9.12815	20.1549	24.8409	25.1987	25.4521	27.392	23.3096	25.1129	27.0631	28.5315			26.0854	6.86904
30.5719	43.4581	28.5164	26.5856	29.4329	11.3822	20.9799	26.0194	26.2474	26.6861	27.3288	24.262	25.1188	27.803	29.2276			26.908	6.49409
31.3485	43.465	29.0266	27.5486	30.4777	13.0402	22.4039	26.5485	26.8461	27.0201	27.7567	24.6237	25.1498	28.0503	29.3794			27.5123	6.18296

## Sheet: Hip y
Angle																	Mean	SD
-20.0448	-22.3727	-21.5494	-23.8066	-25.8717	-25.4474	-20.7537	-19.4415	-20.7115	-19.7415	-23.4874	-20.4421	-25.6225	-18.389	-21.499			-21.9454	2.393
-20.0371	-22.3891	-21.724	-23.9126	-26.1176	-26.2011	-20.7435	-19.0902	-20.5359	-19.5188	-23.1335	-20.3268	-25.6064	-18.4019	-21.3801			-21.9412	2.55031
-20.1971	-22.4546	-22.004	-24.0226	-26.1094	-26.7469	-20.7573	-18.0603	-20.3284	-19.144	-22.9811	-19.6583	-25.51	-18.3221	-21.0192			-21.821	2.77437
-20.2663	-22.5547	-21.8316	-24.0229	-26.0568	-27.0649	-20.8754	-17.505	-19.976	-18.8586	-22.9754	-19.3098	-25.4966	-18.2588	-20.8226			-21.725	2.92335
-20.7074	-22.7293	-22.294	-24.0055	-25.5527	-27.8476	-21.2771	-17.1539	-19.6833	-18.6076	-22.5891	-19.1519	-25.4803	-18.3382	-20.5768			-21.733	3.03486
-21.1771	-22.8048	-22.3838	-23.446	-25.33	-28.5664	-21.5677	-16.8534	-19.5119	-18.0741	-22.2851	-18.932	-25.428	-17.9774	-20.2021			-21.636	3.21514
-21.4099	-23.0226	-22.372	-23.1146	-24.5951	-28.969	-22.3351	-16.4151	-19.0804	-17.7485	-21.5295	-18.6724	-25.6178	-17.8104	-19.8855			-21.5052	3.36699
-21.7053	-22.9965	-22.2257	-22.7093	-23.748	-29.427	-22.6884	-15.9303	-18.6564	-17.5344	-21.1212	-18.1544	-25.4839	-17.6639	-19.6996			-21.3163	3.51595
-21.9919	-22.9898	-21.8811	-22.8898	-23.1917	-29.9425	-23.2634	-15.6409	-18.1824	-17.1297	-20.75	-17.8863	-25.7433	-17.4326	-18.9399			-21.1903	3.77498
-22.1266	-22.9622	-21.6468	-23.0144	-21.7959	-30.0613	-23.5028	-15.3374	-17.7416	-17.0751	-19.802	-17.6608	-25.8844	-17.0224	-18.5932			-20.9485	3.91611
-22.4684	-22.8253	-20.7724	-23.1915	-19.9084	-30.2193	-23.5875	-14.9681	-16.6025	-16.8018	-19.3607	-17.4356	-25.8615	-16.6744	-18.1914			-20.5912	4.13772
-22.8169	-22.409	-20.0558	-23.2654	-20.1129	-30.3023	-23.1826	-14.1948	-16.1098	-16.3504	-18.4781	-16.4578	-26.1122	-16.319	-17.1266			-20.2196	4.44122
-22.9355	-21.9464	-19.6401	-16.3538	-20.5389	-30.1536	-22.7126	-13.804	-15.4778	-15.5321	-17.9078	-15.9162	-26.4823	-15.4831	-16.6213			-19.4337	4.67102
-22.7614	-21.0742	-20.027	-15.8659	-20.7314	-29.7693	-21.6643	-13.2902	-14.7579	-14.7964	-17.4252	-15.3	-27.3626	-15.0534	-16.0334			-19.0608	4.88506
-21.8881	-20.3698	-20.271	-14.7536	-21.1503	-29.4535	-20.9457	-12.64	-14.1091	-14.1891	-16.3777	-14.7847	-27.8398	-14.5374	-15.4446			-18.5836	5.12563
-21.1605	-20.0353	-20.5391	-14.2393	-14.1361	-28.8262	-19.9796	-12.4337	-12.8304	-12.7441	-15.8262	-13.1551	-28.2296	-13.8517	-14.2771			-17.4843	5.4513
-19.3375	-20.3115	-14.2915	-13.3657	-13.5577	-27.5023	-19.4673	-11.6125	-12.0639	-11.9593	-14.3988	-12.4265	-28.7531	-12.5944	-13.8251			-16.3645	5.56301
-17.611	-20.5775	-13.8766	-13.1243	-12.7388	-26.913	-18.6538	-11.2133	-11.5786	-11.5229	-13.6084	-11.5632	-29.174	-12.1311	-13.3307			-15.8411	5.70888
-17.8674	-20.7144	-13.1636	-12.396	-12.5079	-25.9386	-18.8385	-10.8731	-11.0971	-10.3063	-12.7808	-10.7665	-29.9293	-11.6941	-12.4126			-15.4191	6.01571
-18.4143	-16.0548	-13.0521	-12.34	-12.004	-25.7637	-18.9994	-10.7311	-10.1757	-9.79982	-11.1913	-10.2239	-30.4212	-11.139	-11.9351			-14.8164	6.16404
-19.0287	-15.1099	-13.1702	-12.233	-11.8247	-25.7202	-19.2548	-10.0709	-9.87519	-9.30804	-10.5612	-8.80252	-30.774	-11.063	-11.4925			-14.5526	6.46443
-19.3061	-14.5217	-13.5425	-12.3431	-11.836	-25.8355	-19.396	-9.89752	-9.54822	-8.96554	-9.25605	-8.18499	-31.0982	-10.8968	-10.6811			-14.354	6.73312
-13.1998	-14.2983	-14.3167	-12.9673	-12.0028	-20.2533	-14.1246	-9.74969	-9.17274	-8.14507	-8.7175	-7.77102	-31.521	-10.7728	-10.286			-13.1532	6.02256
-12.6778	-14.2402	-14.852	-13.6525	-12.3971	-19.7201	-13.5334	-9.57583	-8.78342	-7.9962	-8.38661	-7.34906	-32.1284	-10.7277	-10.0506			-13.0714	6.20337
-12.4351	-14.2683	-15.9145	-15.02	-12.667	-18.8538	-12.6704	-9.46324	-8.62785	-7.55381	-7.7992	-6.6421	-32.5602	-10.7425	-9.51668			-12.9823	6.42301
-12.1673	-14.7082	-17.4366	-16.9558	-13.4167	-18.1254	-12.112	-9.38139	-8.65816	-7.17543	-7.3422	-6.31505	-33.0131	-10.6408	-9.22073			-13.1112	6.70251
-12.289	-15.2979	-18.1975	-18.1552	-14.017	-17.8149	-12.0556	-9.4496	-8.69394	-6.95531	-6.84917	-6.09436	-33.5725	-10.6451	-9.26529			-13.2902	6.96496
-12.45	-15.7073	-20.1042	-20.6593	-15.2337	-17.3771	-11.974	-9.58739	-9.00682	-6.80783	-6.54004	-5.88202	-34.0105	-10.7946	-9.26041			-13.693	7.33575
-13.1863	-16.7095	-22.7334	-22.018	-17.0792	-17.1405	-12.0547	-9.76325	-9.42345	-6.93749	-6.46792	-5.71029	-34.7083	-10.9897	-9.47008			-14.2928	7.75999
-14.3043	-17.9836	-24.0912	-23.5993	-18.1602	-17.2818	-12.2275	-10.0547	-9.83496	-7.15961	-6.77105	-5.688	-34.8813	-11.7485	-9.74176			-14.9019	7.96978
-14.9706	-19.6807	-26.6765	-23.8411	-18.4547	-17.5671	-12.3901	-10.6313	-10.2166	-7.45486	-7.0053	-5.6422	-35.0513	-12.1759	-10.1195			-15.4585	8.2064
-16.7644	-21.6539	-27.6243	-28.3062	-22.9142	-17.9024	-13.2199	-11.1853	-11.1841	-7.917	-7.77846	-5.96117	-34.9849	-12.6851	-11.1232			-16.747	8.64036
-18.9499	-22.8899	-29.0549	-29.2469	-24.3271	-18.8898	-14.2808	-11.6167	-11.6865	-8.7432	-8.02933	-6.26849	-34.8904	-13.1553	-11.6437			-17.5782	8.77497
-19.1269	-24.4483	-29.5982	-30.6303	-26.3358	-20.3353	-14.9609	-12.0331	-12.2972	-9.14076	-8.4712	-7.27194	-34.4675	-14.4756	-12.3051			-18.3932	8.81267
-19.5856	-26.712	-29.6712	-30.9949	-27.1311	-21.1092	-16.5052	-13	-13.0323	-9.68849	-9.62642	-7.82294	-34.0778	-15.2335	-13.6741			-19.191	8.5974
-24.6606	-28.3914	-29.5697	-31.2643	-28.1492	-22.8942	-17.4388	-13.7193	-14.3106	-10.7959	-10.5115	-8.4035	-33.6717	-15.913	-14.5622			-20.2837	8.47252
-25.5709	-29.0546	-28.9209	-31.0003	-28.3429	-24.9943	-19.1979	-14.4002	-15.0893	-11.479	-12.3834	-9.0847	-33.2139	-17.5265	-15.3591			-21.0412	8.01801
-27.0683	-30.3368	-28.4857	-30.4506	-28.3852	-26.1216	-19.5386	-15.1948	-15.7863	-12.234	-13.4706	-10.5444	-32.7125	-18.2891	-17.2205			-21.7226	7.59219
-28.1103	-30.8231	-27.8486	-29.9342	-27.7216	-26.4099	-21.8346	-15.93	-16.3801	-14.046	-14.4241	-11.3909	-31.6938	-19.0315	-18.13			-22.2473	6.98486
-28.3256	-30.4635	-27.2591	-29.2057	-27.3414	-30.4901	-23.5372	-17.4717	-17.1069	-15.0998	-14.9341	-10.7497	-31.1285	-19.7536	-19.0326			-22.7933	6.81647
-28.3017	-29.9103	-27.0142	-28.7599	-26.5508	-31.4558	-24.3535	-16.9664	-18.315	-15.9579	-17.8306	-10.1493	-30.7927	-21.0809	-20.4503			-23.1926	6.44346
-27.671	-29.5442	-26.5835	-27.9117	-25.6627	-33.0385	-25.3023	-19.0759	-18.9001	-15.4678	-19.6994	-14.8014	-30.3845	-21.7077	-21.2171			-23.7979	5.55271
-27.1258	-29.026	-26.2663	-27.6328	-25.2364	-33.897	-25.5418	-19.5702	-19.3771	-18.1566	-20.5305	-15.6462	-30.0496	-22.2287	-21.8064			-24.1394	5.04579
-26.7864	-28.5073	-26.0316	-27.5431	-24.5549	-34.248	-25.5944	-20.9697	-19.8657	-18.713	-21.4265	-16.2367	-29.4585	-22.9125	-22.319			-24.3445	4.67344
-26.3229	-28.3082	-25.3014	-27.4356	-24.203	-34.2658	-25.6123	-21.4884	-20.8881	-19.3412	-23.0553	-16.8651	-28.9428	-23.2576	-23.502			-24.586	4.2683
-26.1416	-28.3577	-24.3394	-27.1839	-23.9302	-33.8665	-25.1208	-22.0756	-21.3975	-20.304	-23.8523	-17.469	-28.4819	-23.5817	-23.9635			-24.671	3.89834
-25.675	-28.0441	-23.8961	-26.1968	-23.3756	-33.423	-24.8599	-22.5722	-21.8798	-20.9798	-25.5975	-18.7449	-28.0625	-23.9838	-24.4532			-24.7829	3.45644
-25.4174	-27.3031	-22.9021	-25.7077	-23.0308	-32.6819	-24.6736	-23.1552	-22.4549	-21.5156	-26.5574	-19.4295	-27.5959	-25.0219	-25.7814			-24.8819	3.11671
-25.3896	-26.3665	-21.6969	-24.3396	-22.2686	-32.0861	-24.3009	-24.1178	-23.7699	-23.0628	-27.578	-20.167	-26.2244	-25.5819	-26.4701			-24.8947	2.82094
-25.271	-25.1748	-21.0039	-23.6584	-21.2908	-31.7771	-24.1168	-24.6969	-24.5938	-23.8429	-29.4834	-20.9652	-25.5446	-26.2541	-27.2739			-24.9965	2.96836
-24.7434	-24.4873	-19.9338	-22.4709	-20.7052	-31.3346	-23.6738	-25.3095	-25.5754	-24.64	-30.4295	-22.7064	-24.8665	-27.6289	-29.0077			-25.1675	3.27968
-23.9708	-23.181	-19.4037	-21.8169	-19.5705	-31.1982	-23.4593	-26.1026	-26.4937	-25.4367	-32.039	-23.7728	-24.1355	-28.3425	-29.8358			-25.2506	3.82794
-23.4025	-22.1551	-18.6578	-21.0027	-18.499	-30.8844	-22.9404	-27.5677	-28.3985	-27.1092	-32.7096	-24.7394	-23.4283	-28.9765	-30.5404			-25.4008	4.44527
-22.2501	-21.2001	-18.2461	-20.6362	-18.3557	-30.3098	-22.6191	-28.3997	-29.3076	-27.9145	-33.1373	-25.7202	-21.9004	-30.1212	-31.7897			-25.4605	4.99117
-21.1318	-20.464	-18.0594	-19.7928	-17.6287	-29.7426	-21.81	-29.1809	-30.0459	-28.6221	-33.8208	-27.5866	-21.1226	-30.541	-32.2347			-25.4523	5.56388
-20.7742	-20.2585	-18.1034	-19.4427	-17.3405	-28.4342	-20.8413	-29.9443	-30.5466	-30.1478	-34.1201	-28.3137	-20.5107	-30.8431	-32.6344			-25.4837	5.92501
-20.0932	-19.9643	-18.2474	-19.2112	-16.8809	-26.9174	-20.4169	-30.7872	-31.5046	-30.7636	-34.5016	-29.1011	-20.0329	-31.0094	-33.0291			-25.4974	6.30648
-19.4075	-19.6541	-18.2085	-19.0958	-16.434	-26.1443	-19.3572	-31.802	-31.9699	-31.2742	-34.635	-29.7275	-19.5856	-31.2653	-33.0902			-25.4434	6.69666
-19.1859	-19.6362	-18.3469	-19.0121	-16.3277	-24.5781	-18.8237	-32.2038	-32.3294	-32.2113	-34.6721	-30.2281	-18.8353	-31.3952	-33.0708			-25.3904	6.95125
-19.0079	-19.6845	-18.4772	-19.0654	-16.2449	-22.9052	-17.9081	-32.5563	-32.5916	-32.4764	-34.6676	-30.9906	-18.5485	-31.4282	-32.9327			-25.299	7.16025
-19.1334	-19.7173	-18.6031	-19.1047	-16.2429	-22.2644	-17.5306	-32.9033	-32.781	-32.7216	-34.7406	-31.1507	-18.1863	-31.6092	-32.7882			-25.2985	7.2837
-19.0901	-20.0122	-19.0787	-19.0929	-16.249	-21.1565	-17.024	-33.4335	-32.8079	-32.811	-34.5942	-31.1922	-17.9396	-31.6632	-32.7885			-25.2622	7.37803
-19.1508	-20.3244	-19.5423	-19.1508	-16.4477	-20.4119	-16.8011	-33.5882	-32.7264	-32.8094	-34.5086	-31.3149	-17.7032	-31.6163	-32.6822			-25.2519	7.37421
-19.2724	-20.7103	-19.7191	-19.364	-16.4563	-20.0713	-16.7068	-33.812	-32.7414	-32.83	-34.4573	-31.4136	-17.2156	-31.619	-32.6301			-25.2679	7.40625
-19.3648	-20.8493	-20.1673	-19.4574	-16.7867	-19.7478	-16.7636	-33.9843	-32.7189	-32.9571	-34.4379	-31.3603	-17.099	-31.4317	-32.628			-25.3169	7.36573
-19.544	-21.2284	-20.5407	-19.7707	-17.0212	-19.5774	-16.8243	-34.0075	-32.6336	-33.1009	-34.4006	-31.3254	-16.9472	-31.2676	-32.5397			-25.3819	7.28665
-19.7047	-21.7779	-20.7021	-20.0109	-17.3235	-19.6488	-16.8938	-34.0232	-32.5983	-33.1191	-34.5135	-31.3751	-16.9335	-31.2309	-32.5108			-25.4911	7.21094
-19.7707	-22.1647	-21.1767	-20.4067	-17.536	-19.6619	-16.8879	-34.0027	-32.6805	-33.0611	-34.4453	-31.393	-16.9275	-31.1191	-32.5021			-25.5824	7.12149
-20.1884	-22.568	-21.6621	-20.6519	-17.7725	-19.8566	-16.9738	-33.9655	-32.6205	-32.9703	-34.4312	-31.4853	-16.8937	-31.164	-32.5337			-25.7158	7.01013
-20.4101	-23.0997	-21.9807	-20.9815	-18.4127	-19.8807	-17.1905	-33.8481	-32.5613	-32.9248	-34.2358	-31.4921	-17.0554	-31.1455	-32.4568			-25.845	6.82443
-20.5136	-23.8204	-22.517	-21.2396	-18.9653	-20.2434	-17.4603	-33.752	-32.6369	-32.9219	-34.188	-31.5369	-17.2477	-31.1819	-32.3762			-26.0401	6.64958
-20.6844	-24.8588	-22.7825	-21.9048	-19.1776	-20.356	-17.947	-33.7172	-32.6815	-32.8703	-33.83	-31.5929	-17.2831	-31.1983	-32.2517			-26.2091	6.46616
-21.0628	-25.7695	-23.5806	-22.1587	-19.746	-20.8374	-18.2636	-33.5973	-32.7425	-32.9041	-33.6503	-31.6397	-17.4291	-31.0819	-32.1734			-26.4425	6.24668
-21.225	-26.2946	-24.4078	-22.6302	-20.4348	-21.3198	-18.9812	-33.4636	-32.8147	-32.8876	-33.4643	-31.6976	-17.7556	-31.0124	-31.9345			-26.6883	5.96351
-21.7104	-27.2511	-24.8361	-22.9809	-20.7656	-21.5771	-19.2185	-33.331	-32.8208	-32.8772	-32.8692	-31.7175	-17.9134	-30.8403	-31.7629			-26.8315	5.7476
-22.2063	-28.2548	-25.6923	-23.5732	-21.4862	-22.1094	-19.6855	-33.0642	-32.822	-32.8572	-32.4963	-31.7319	-18.1125	-30.7323	-31.5295			-27.0902	5.45578
-22.5124	-29.4387	-26.4295	-24.2941	-21.8315	-22.6079	-20.3165	-32.8476	-32.7895	-32.8085	-31.9465	-31.6019	-18.405	-30.5261	-31.0345			-27.2927	5.1603
-23.1858	-30.0103	-26.7046	-24.8305	-22.5651	-22.9703	-20.6473	-32.7528	-32.7386	-32.6726	-31.6973	-31.5256	-18.6323	-30.3616	-30.7397			-27.469	4.90935
-24.0081	-31.0002	-27.4121	-25.6713	-23.2502	-23.6311	-21.1947	-32.6034	-32.6192	-32.3245	-31.3562	-31.4211	-19.2827	-29.8686	-30.4166			-27.7373	4.52888
-24.4103	-32.0262	-28.1679	-26.0417	-23.7295	-24.3412	-21.5184	-32.5504	-32.503	-32.0788	-30.8108	-31.2264	-19.6947	-29.7037	-29.7054			-27.9006	4.28591
-25.3689	-32.7704	-28.3637	-26.9673	-24.6228	-24.5508	-22.1423	-32.3008	-32.3724	-31.9117	-30.5373	-30.7518	-20.0233	-29.4542	-29.2801			-28.0945	3.98808
-26.1985	-33.2729	-28.8775	-27.3	-25.6955	-25.1983	-22.5144	-32.1318	-31.9687	-31.5722	-29.7823	-30.4932	-20.3166	-28.7252	-28.975			-28.2015	3.68819
-26.5423	-33.4729	-29.3008	-28.3	-26.0508	-25.7706	-23.2661	-31.8585	-31.7509	-30.8742	-29.4238	-30.1975	-20.6102	-28.4292	-28.0497			-28.2598	3.41107
-26.9457	-34.1472	-29.3768	-28.8504	-26.9159	-26.0732	-24.1159	-31.6315	-31.5677	-30.4079	-29.0605	-29.919	-21.2008	-28.0431	-27.4828			-28.3826	3.18834
-27.6379	-34.3088	-29.6984	-29.9529	-27.4203	-26.6856	-24.5434	-30.9571	-31.3015	-30.1378	-28.1987	-29.6049	-21.4886	-27.1875	-27.1908			-28.421	3.02993
-27.9806	-34.0878	-29.4889	-30.4545	-28.1039	-27.2865	-25.5934	-30.631	-30.6062	-29.4315	-27.8173	-28.9991	-21.7121	-26.8474	-26.4117			-28.3635	2.80074
-28.5402	-33.9044	-29.4082	-31.0308	-28.6886	-27.6032	-26.1674	-30.2381	-30.3205	-29.187	-27.0864	-28.7191	-22.0578	-26.5628	-26.0407			-28.3703	2.70745
-28.9354	-33.5112	-28.9786	-31.0668	-28.616	-28.0413	-27.1264	-29.906	-29.9446	-28.7171	-26.6807	-28.3142	-22.3046	-26.1712	-25.6987			-28.2675	2.57082
-28.9329	-33.0239	-28.3332	-31.0482	-28.8161	-28.5931	-27.5876	-29.5273	-29.4506	-28.0736	-26.4567	-27.9682	-22.7509	-25.7195	-25.4164			-28.1132	2.43138
-28.836	-32.757	-28.0755	-30.9813	-28.8983	-28.9377	-28.4789	-28.7473	-29.1521	-27.789	-25.865	-27.1308	-22.9473	-25.3264	-25.1079			-27.9354	2.42548
-28.6292	-32.5184	-27.714	-30.8358	-29.1502	-29.5972	-29.0623	-28.3536	-28.3164	-27.4892	-25.6341	-26.7615	-23.1507	-25.0671	-24.8094			-27.8059	2.43909
-28.4349	-32.2986	-27.5003	-30.8279	-29.4709	-29.8802	-29.2332	-28.021	-27.8939	-27.1407	-25.5609	-26.3316	-23.2616	-24.5377	-24.5467			-27.6627	2.51104
-27.8984	-31.7563	-27.1604	-30.9749	-29.9238	-30.7692	-29.1278	-27.3953	-27.5688	-26.4484	-25.4738	-25.7368	-23.2905	-24.3224	-24.0125			-27.4573	2.64529
-27.0503	-30.895	-26.7134	-30.7843	-29.8266	-31.6204	-29.0079	-26.5177	-27.1163	-25.9689	-25.4525	-25.0427	-23.58	-24.1169	-23.6977			-27.1594	2.68614
-26.6516	-30.0587	-26.5469	-30.4673	-29.3429	-32.0793	-28.4129	-26.0287	-26.4107	-25.6305	-25.0829	-24.619	-23.7058	-23.789	-23.3081			-26.809	2.69583
-25.9208	-29.6683	-26.1	-29.7661	-29.0547	-32.5705	-28.2651	-25.4467	-26.0541	-24.787	-24.8565	-24.3575	-23.8	-23.3001	-22.6565			-26.4403	2.82181
-25.0512	-28.8111	-25.7741	-29.5931	-28.5802	-32.7568	-28.0131	-24.9777	-25.6929	-24.4394	-24.2908	-24.1381	-23.9261	-23.0506	-22.3124			-26.0938	2.86054
-24.6788	-28.2358	-25.681	-29.4451	-28.3346	-32.6442	-27.787	-24.4239	-25.2803	-24.1076	-24.1808	-23.9006	-24.0853	-22.7319	-22.0309			-25.8365	2.87232
-23.7733	-27.8332	-25.246	-29.4007	-27.8829	-32.184	-27.53	-23.499	-24.4581	-23.187	-23.946	-23.4499	-24.3494	-22.232	-21.6683			-25.376	2.94827
-22.9778	-27.018	-24.9025	-29.1905	-27.3195	-31.4939	-27.1714	-22.9834	-24.0049	-22.7157	-23.9292	-23.1181	-24.5513	-22.1577	-21.6052			-25.0093	2.83805

## Sheet: Hip z
Angle																	Mean	SD
17.6109	14.1582	20.4421	21.7603	16.7706	13.7656	15.8813	14.9946	15.8942	14.6976	13.7879	15.4906	14.8801	16.74	15.5097			16.1589	2.29963
18.5679	15.6824	21.2324	22.4822	18.479	15.0786	17.5448	15.2957	15.8904	14.8723	14.6027	15.6576	14.9366	16.7001	15.5431			16.8377	2.39977
19.3923	17.1136	22.1608	23.2287	20.4018	15.8331	18.2027	15.6033	16.2511	15.5052	15.252	15.3941	14.759	16.6054	15.5356			17.4159	2.68135
20.474	18.817	21.4017	23.8613	21.4963	16.4472	19.6481	15.8006	16.333	15.7567	15.2252	15.4415	14.9804	16.9992	15.9801			17.9108	2.81629
22.2319	20.308	22.9203	23.9882	22.8214	17.2484	20.9071	16.0638	16.7673	15.8377	15.2924	15.7699	14.924	16.8988	16.1474			18.5418	3.24607
23.5377	21.032	24.1371	24.6001	23.4335	17.9414	21.7798	15.8682	16.7443	16.2078	15.1077	16.3413	15.0518	17.3887	16.833			19.067	3.5727
23.9672	21.8313	24.4503	24.8943	24.9316	18.1074	22.8759	16.3075	17.1275	16.1767	15.3231	16.398	15.0562	17.2664	16.5114			19.415	3.86677
24.6407	21.9362	25.0233	26.0855	26.1136	18.4668	23.5081	16.2361	17.0211	16.4007	15.7509	16.8974	15.3044	17.32	16.5549			19.8173	4.17356
25.443	22.0345	25.6896	23.0133	26.6052	19.1	23.8217	16.0158	16.9144	16.4461	16.088	16.996	15.9619	17.3911	16.9357			19.8971	4.04402
25.6772	22.3061	25.8342	21.6344	27.3383	19.4422	23.942	15.8441	17.123	16.2686	16.5929	17.1693	16.3249	18.1862	17.1062			20.0526	4.03717
25.8349	23.331	26.7803	18.535	27.7659	20.4038	24.1994	16.0837	16.9685	16.4195	17.0103	17.4987	16.6264	17.867	17.1312			20.1637	4.20602
26.1727	24.7781	27.5536	16.7146	26.1511	20.9443	25.0939	15.92	16.9648	16.4736	17.2812	17.3749	16.81	17.4836	17.2764			20.1995	4.38639
25.9086	25.3914	26.6938	29.1201	23.1004	22.2754	25.4259	15.8812	16.9044	16.8806	17.7907	17.1867	17.4281	17.7382	17.5094			21.0157	4.53342
26.1674	26.549	23.785	29.1588	21.6302	24.222	26.2124	15.6448	16.3997	16.6917	17.3188	17.3173	17.9037	17.653	17.78			20.9623	4.60135
27.1574	26.9227	22.4486	29.3978	18.8259	25.1867	26.466	15.333	16.5784	17.0099	17.8022	17.1354	18.2937	17.4659	17.6832			20.9138	4.78984
27.694	25.7094	19.6664	29.2446	29.5213	27.2939	27.2922	15.1332	16.3255	17.0588	18.0754	16.3662	18.3	17.1783	17.5861			21.4963	5.4788
29.0024	22.778	30.16	29.3161	29.5555	29.3181	27.5913	15.392	16.6033	16.7312	17.8645	16.4121	18.4756	16.8003	17.2016			22.2135	6.10813
29.9133	19.922	29.9431	29.3449	29.8901	30.2844	28.5282	15.6156	16.7613	16.639	17.7503	16.3487	18.6432	16.8605	17.0004			22.2297	6.36009
28.5241	18.635	30.1595	29.3307	29.9459	29.9586	26.3345	15.8543	16.8488	16.7681	17.5698	16.5402	18.5084	16.5186	16.9225			21.8946	6.1437
25.7386	28.4189	30.3791	29.4681	30.29	27.5793	25.2187	16.0367	17.1644	16.9159	16.9103	16.6666	18.3995	16.8326	17.0442			22.2042	5.94089
22.9051	28.8626	30.591	29.225	30.2223	26.3677	22.4185	16.3837	17.5738	17.1891	16.7631	16.77	18.2933	16.7544	17.1517			21.8314	5.69569
21.6235	29.1253	30.6919	29.3431	30.1906	23.5976	20.8398	16.4289	17.7384	17.4764	17.2173	16.9088	18.5449	17.0373	17.3944			21.6105	5.51184
29.4914	29.4122	30.5112	28.9014	29.8436	32.9057	30.052	16.6871	17.9071	17.5488	16.9915	16.699	18.7257	17.0264	17.3871			23.3394	6.6774
29.6637	29.6113	30.4905	28.6127	29.4832	32.7434	29.8473	16.9425	17.7431	17.5844	16.8027	17.0809	19.553	17.4223	17.9315			23.4342	6.50566
29.7115	29.1833	30.1693	29.0258	28.9839	32.3908	29.7599	16.9964	17.7808	17.8	16.9786	17.684	20.0634	17.6061	18.4767			23.5074	6.26688
29.7413	29.7279	29.365	28.1566	28.8514	32.214	29.6961	17.2019	17.6888	18.2429	17.2164	17.9125	20.5683	17.7585	18.6621			23.5336	6.05635
29.7217	29.9075	29.231	27.8015	28.6439	32.1523	29.6647	17.3433	17.8288	18.2944	17.7205	17.9024	21.0586	18.1218	18.6859			23.6052	5.9175
29.6414	29.8341	28.1536	26.7833	27.9706	32.2128	29.7212	17.2061	17.8723	18.5076	17.8219	18.0102	21.0019	18.102	18.5438			23.4255	5.75279
29.2241	29.7658	26.1587	26.131	27.2734	32.312	29.716	17.3133	17.8899	18.4575	17.6701	17.5789	21.1137	18.0652	18.3553			23.135	5.60911
29.3163	29.4663	24.9404	27.6008	26.7193	32.4412	29.5573	17.1807	17.7286	18.4706	17.5696	17.5901	21.1155	17.8146	18.3353			23.0564	5.64221
29.1703	29.1343	22.6111	29.679	30.5928	32.5619	29.1994	17.1741	17.5339	18.3441	17.3711	17.438	21.2329	17.5952	18.0944			23.1822	6.0474
28.7242	28.5291	21.1711	19.8432	23.5497	32.4682	28.6509	16.9753	17.1526	18.1948	17.1091	17.4052	21.5081	17.436	17.819			21.7691	5.31448
27.9732	28.2355	18.1284	18.3465	22.4001	32.1999	27.8773	16.8655	17.3442	18.1233	17.337	17.4288	21.7776	17.4418	17.8389			21.2879	5.19533
29.8347	26.4918	15.5464	15.2634	20.2396	31.897	27.4611	16.7602	16.9547	18.2285	17.541	17.4213	22.6598	17.3834	17.9476			20.7754	5.49752
33.7928	24.7088	14.071	13.8049	18.8266	31.0981	26.3165	16.3106	16.7042	18.0239	17.8625	17.448	22.9941	17.3025	17.4376			20.4468	6.0336
23.8356	22.3343	12.543	11.3213	16.3593	30.1057	25.6759	16.0386	16.2129	17.8133	17.3228	17.266	23.0215	17.0809	17.1726			18.9402	5.04933
22.8934	20.9566	11.1765	10.2182	13.945	28.9305	24.1095	15.757	16.0616	16.9271	16.8904	17.2681	22.9244	16.239	16.9619			18.0839	5.02194
20.4708	19.2339	10.846	9.53001	13.2243	28.3234	26.0638	15.5806	15.7725	17.3477	16.4035	16.7856	22.7244	16.0505	16.6781			17.669	5.11607
18.5463	17.3209	10.4797	9.68476	11.668	32.7413	21.025	15.1504	15.458	16.8689	16.4664	16.7474	21.8974	16.0196	15.7901			17.0576	5.49977
17.791	15.7532	9.62548	10.0898	11.3283	23.8091	18.8133	14.7832	15.0927	16.5266	17.512	17.9124	21.6986	15.0976	15.299			16.0755	3.8893
16.2529	14.4429	9.69315	10.4752	10.8797	22.4878	17.6961	15.7244	14.3995	16.5694	15.0084	18.8316	21.4832	14.3868	14.6041			15.529	3.65694
15.4306	13.8476	9.12567	10.6584	10.6809	19.7837	15.5536	14.048	14.157	17.5338	14.1304	15.7541	21.193	14.114	14.3257			14.6891	3.20958
15.5753	12.7734	9.05188	10.2077	10.6493	17.0051	14.4508	13.3663	13.7773	15.1092	13.9913	15.2884	21.1152	13.9203	14.0979			14.0253	2.89439
15.7861	11.6246	9.03519	9.86243	10.4279	15.4118	12.4312	12.6745	13.5584	14.6132	13.6773	14.9321	20.4152	13.6422	14.3053			13.4932	2.78566
15.441	10.6961	9.07916	9.33184	10.9856	13.3261	11.7948	12.3091	13.6674	14.3653	14.1057	14.9433	20.1515	13.4084	14.3706			13.1984	2.75287
15.2824	10.7268	9.22774	9.18742	10.9981	11.771	10.9352	12.1124	13.6049	13.9729	13.9821	14.6506	19.793	13.5371	14.2337			12.9344	2.70719
15.5987	10.5623	9.11892	9.05227	10.7931	11.1496	10.8979	12.1037	13.2697	13.8747	13.8888	14.5012	19.3906	13.3653	14.2207			12.7858	2.70603
15.9641	10.3413	9.41793	9.13316	10.6327	10.6492	10.7613	11.5568	13.3121	13.7396	13.974	14.8397	19.4126	13.3538	13.9738			12.7375	2.77749
16.002	10.3888	9.57113	9.86698	10.382	10.4141	10.5127	11.2161	12.7922	13.7442	13.6901	14.4208	19.4935	13.5786	14.2972			12.6914	2.75368
15.84	10.8488	9.78498	10.4568	10.3855	10.1436	10.4443	11.0079	12.5676	13.5783	13.4025	14.4289	19.6044	13.6817	14.2479			12.6949	2.69869
15.2361	11.2275	10.2207	11.9133	10.446	9.89976	10.0238	10.9931	12.605	13.3316	13.8946	14.4284	19.8209	13.3843	14.3768			12.7868	2.63303
15.0849	11.9272	10.2945	12.3354	10.9154	9.97172	9.77106	10.8489	12.2803	13.0562	14.5906	14.3674	20.075	13.5931	14.7778			12.926	2.67575
15.0489	12.6957	10.5789	13.6284	11.586	10.132	9.47741	10.4157	12.5455	12.8211	14.8235	14.6883	20.3204	14.0371	14.9932			13.1861	2.73063
15.1238	13.2749	10.9216	14.0418	12.0337	10.1394	9.07218	10.3745	12.9444	12.8637	14.9116	15.0543	19.9184	14.4969	15.5768			13.3832	2.7238
15.3628	13.5182	10.8463	14.4955	13.0963	10.2603	8.70237	10.5391	12.9513	13.2663	15.2929	15.69	19.9232	14.8406	15.8462			13.6421	2.8103
15.6012	13.3524	10.5658	14.5422	13.3897	10.5376	8.80959	10.5968	13.0063	13.9223	15.4257	16.0315	19.821	14.9645	16.018			13.7723	2.81852
15.5611	13.2767	10.238	14.7191	13.8539	10.934	9.10129	10.7442	13.6924	14.1782	15.9231	16.2144	19.9986	15.4258	16.4565			14.0211	2.85883
14.8627	13.0115	10.0247	14.5993	13.7751	11.1413	9.3967	11.1621	13.6628	14.4992	15.9141	16.3148	19.8732	15.824	16.6472			14.0473	2.79707
14.3582	12.9384	10.0966	14.3187	13.6928	11.7188	9.43659	11.5008	13.9209	15.3103	16.1202	16.6504	19.8026	16.0885	16.7652			14.1813	2.76962
13.3984	12.8629	9.94788	14.024	13.4253	11.8269	9.79289	11.8065	13.9215	15.6824	16.2517	17.1967	19.6153	16.2896	16.6761			14.1812	2.76726
12.7771	12.8388	9.91957	13.9107	13.0049	11.7775	9.91472	11.8955	14.3746	15.9773	15.5681	17.177	19.4005	16.1903	16.3768			14.0736	2.70824
12.6022	12.7428	9.6289	13.5111	12.7747	11.6717	10.5488	12.3777	14.4846	16.279	14.2183	17.2613	19.7641	15.7355	15.8945			13.9663	2.67617
12.7505	12.704	9.41674	13.5168	12.7591	11.4951	11.0369	12.6317	14.896	16.2336	13.6925	17.3036	20.1296	15.2193	15.3402			13.9417	2.67996
12.9256	12.6146	9.4588	13.5582	12.7851	11.3584	11.232	13.0509	14.5821	16.1711	12.9566	17.3626	20.6635	14.5526	13.9208			13.8129	2.70641
12.9902	12.45	9.23021	13.4669	12.9507	11.2986	11.4097	13.3829	14.5865	15.9534	11.4064	17.184	20.8111	13.2039	13.1832			13.5672	2.77557
13.166	12.3644	8.7154	13.0463	12.8813	11.0185	11.4785	13.4686	14.3959	15.0765	11.0082	17.0894	20.6185	12.6687	12.4744			13.298	2.79428
12.9365	12.1222	8.58214	13.2793	12.8562	10.994	11.4294	13.3773	14.121	14.6603	9.94313	16.8497	20.8048	11.9148	11.027			12.9932	2.94213
13.0056	11.7353	7.97923	13.0303	12.593	10.8933	11.4257	13.1933	13.8705	14.2256	9.72364	16.1742	20.895	10.7761	10.5278			12.6699	3.03259
12.4863	11.7609	7.45364	12.8426	12.4516	10.9603	11.0541	12.8034	13.517	12.9256	9.65044	15.5947	20.8217	10.4379	9.92124			12.3121	3.03811
11.945	11.1916	7.38758	12.0781	12.0578	11.0976	10.8328	12.6057	12.8529	12.3605	9.33705	14.936	21.0987	9.70619	9.38179			11.9246	3.1153
11.7057	10.5879	6.79021	11.8837	11.4369	11.326	10.7576	12.0497	12.6618	11.7618	9.14643	14.3558	21.3311	9.41191	9.31			11.6344	3.21538
10.7674	10.0273	6.62671	11.6476	11.1189	11.3594	10.2778	11.8817	12.1261	11.167	9.20969	13.9035	21.5215	8.80334	9.14039			11.3052	3.30051
9.94902	9.26781	6.13174	11.3774	10.1721	11.4703	10.0448	11.4638	11.8263	10.5216	9.16581	12.7841	21.4408	8.59044	9.27582			10.8988	3.32819
9.4736	8.70729	5.86356	10.9567	9.10637	11.0794	9.7918	11.2368	10.6658	9.95054	9.21171	12.3182	21.1439	8.52029	9.42887			10.497	3.3053
9	7.52813	5.66984	10.6949	8.61958	10.875	9.58748	10.8855	10.0811	9.3863	9.45174	11.8135	21.1043	8.58297	9.57648			10.1905	3.36887
8.68088	6.88623	5.34603	10.3537	7.69047	10.0705	9.15275	10.1643	9.73424	8.88549	9.43195	11.4296	21.0749	8.70383	9.71061			9.82103	3.45295
8.6519	6.2888	5.03898	9.7243	7.16152	9.60476	8.97015	9.76345	9.13788	8.91926	9.2426	10.7473	20.9297	8.79679	9.84034			9.52118	3.48614
8.27808	6.1599	4.92687	9.77617	6.79876	9.36053	9.20596	9.38337	8.64227	8.56157	9.14728	10.512	21.2394	8.62962	9.79115			9.36086	3.60738
7.73604	6.03171	5.2667	9.42382	6.10987	8.77422	9.15898	8.97323	8.66236	8.92877	9.22129	10.4574	21.2416	8.62894	9.76123			9.22508	3.63575
7.58177	6.55826	5.84442	9.12902	6.22195	8.19704	9.01939	8.62611	8.64242	8.90206	9.22012	10.2836	21.2669	8.50443	9.66052			9.1772	3.57543
7.23556	7.30295	6.26153	8.87598	6.69699	7.79552	8.57915	7.81064	8.69036	8.853	9.0526	10.144	21.068	8.60949	9.64957			9.10836	3.47768
7.16528	8.34872	7.1905	8.64934	7.27035	7.04785	8.2167	7.66316	8.56511	9.02593	9.25912	10.4163	21.1417	8.52909	9.33219			9.18809	3.44212
7.38598	9.48082	8.12327	8.24286	7.69345	6.38553	7.58919	7.6356	8.72671	8.83984	9.39975	10.3861	20.9281	8.46023	9.2478			9.23501	3.3865
7.39655	11.4648	8.87176	8.12135	8.6258	6.01844	6.61385	7.58659	8.52606	8.5476	9.59052	10.4725	20.9319	8.63147	9.30762			9.38046	3.47986
7.97007	14.3216	9.88156	8.43469	9.50576	5.51737	6.23852	7.86378	8.58643	8.54988	10.2232	10.1656	20.7346	8.80821	9.42715			9.74856	3.63044
8.41483	16.8519	10.7518	8.76308	11.2323	4.99429	5.79222	8.05973	8.55938	8.53163	10.515	10.097	20.7862	8.86513	9.56334			10.1185	3.97958
9.39301	17.7062	11.2187	9.74662	12.9382	4.9913	5.68201	7.94851	8.49546	8.54316	10.396	9.79712	20.8808	8.86183	9.6464			10.4164	4.13759
10.6672	18.2633	12.5058	10.2859	13.7041	4.43254	6.0919	8.1466	8.63681	8.65304	10.5134	9.54733	20.9043	8.84963	10.1394			10.7561	4.26217
11.2901	18.5497	13.4814	11.2333	14.5147	4.12264	6.45855	8.1928	8.62631	9.01535	10.5899	9.46489	21.2159	9.23806	10.2355			11.0819	4.40373
12.6172	18.3559	13.9772	11.8941	14.8222	3.84347	7.93335	8.29452	8.64328	9.42815	9.98386	9.23349	21.3829	9.54559	10.4842			11.3626	4.38609
13.6013	18.7526	14.4256	12.4838	15.251	3.2322	9.89934	8.30035	8.72046	9.64127	10.1063	9.88347	21.4327	9.67782	10.5024			11.7274	4.46977
14.0781	19.1341	14.9428	12.7093	15.6275	3.12521	10.6799	8.28073	9.04239	9.76495	9.47825	9.72065	21.5512	9.67325	10.4651			11.8849	4.59789
14.9094	20.1538	15.7111	13.7275	15.6213	2.8205	12.2169	7.99721	9.00291	10.2336	9.72235	9.57376	21.6577	9.65783	10.442			12.2299	4.84563
15.6195	21.3189	16.3906	14.7277	16.2139	2.77293	12.7876	8.6115	9.08719	10.4405	9.87558	10.1103	21.6907	9.69797	10.3551			12.6467	5.0448
15.7839	22.5507	16.772	15.2656	16.6289	3.02998	13.2399	8.91624	9.47073	10.5636	10.3138	10.3498	21.7158	9.74573	10.5873			12.9956	5.15917
15.886	22.9296	17.2795	16.0036	16.6864	4.15601	13.4979	9.1802	9.82171	10.8958	10.6523	10.368	21.4117	9.62186	10.724			13.2743	5.02916
16.0083	22.9997	17.4271	16.3018	17.3133	5.95521	13.8066	9.55066	10.0186	10.9308	11.103	10.3936	21.4295	10.0304	11.2208			13.6326	4.78783
16.4026	23.0615	17.5862	16.8251	17.4255	6.8749	14.6439	9.74265	10.2113	11.09	10.9794	10.6058	21.0915	10.1729	11.2525			13.8644	4.6709
17.0944	22.9148	17.7938	17.212	18.2694	8.14682	14.9889	9.8782	10.5028	11.2642	10.7147	10.6376	21.0518	10.7801	11.942			14.2128	4.54878
17.5409	23.2613	18.4156	17.73	19.0083	8.69679	15.8061	10.1988	10.4155	10.8452	11.0253	10.3381	21.0875	10.8808	11.7559			14.4671	4.70124

## Sheet: Knee x
Angle																	Mean	SD
9.58713	4.08151	20.3061	25.2334	22.5993	10.8722	3.77499	50.1388	51.4634	48.345	51.3717	51.5111	44.4692	52.0112	53.2592			33.2683	19.8394
12.508	5.97607	21.9254	26.4298	24.2082	12.712	6.17927	49.7823	51.2652	48.302	53.5471	51.8856	44.4016	52.0829	53.5182			34.3149	18.977
15.5138	8.85088	23.5709	26.9448	25.769	14.6307	7.9767	48.4048	50.1618	48.0344	54.0492	51.8352	44.2364	51.7602	53.5904			35.0219	17.7823
16.4998	11.4481	24.5781	28.1221	26.5465	15.5468	11.4971	47.3651	49.5032	47.5725	54.4488	51.3933	43.6885	51.2923	53.1946			35.5131	16.6722
18.0687	13.2032	26.3432	28.6959	28.1696	17.2942	14.7259	46.2282	48.6215	47.0552	54.7	50.7449	43.402	50.6633	52.7198			36.0424	15.4786
19.6766	13.7636	27.9981	29.5707	28.9561	18.875	15.8578	45.019	47.7158	45.478	54.7031	50.0022	42.9632	48.9428	51.0637			36.039	14.4224
20.6326	15.0987	28.8361	29.9808	30.4369	19.7685	17.4746	43.548	45.6598	44.7235	54.2156	49.1733	42.6951	47.976	50.1464			36.0244	13.4118
22.6326	16.5752	30.4269	30.5746	31.8344	21.1682	18.0639	40.8222	44.5111	43.7331	53.572	47.1508	42.3397	46.9028	48.9818			35.9526	12.2232
24.3229	18.3683	31.9736	31.1579	32.4442	22.7025	19.6804	39.4555	43.5173	41.7725	52.6773	46.0526	42.007	45.7287	46.4803			35.8894	10.9023
25.1709	19.2137	32.8235	31.2398	33.5337	23.4935	20.7899	38.213	42.4446	40.8584	50.6742	44.815	42.0034	43.5094	45.1781			35.5974	9.86678
27.0505	20.7612	33.8599	31.2524	34.1947	24.9328	23.5579	36.7845	40.7198	39.8632	49.5566	43.6532	42.158	42.3975	43.9038			35.6431	8.61708
29.1086	22.2096	34.0864	31.4184	34.2208	25.5442	26.4074	34.7902	40.0476	39.0087	47.153	41.7983	42.4598	41.5294	41.535			35.4212	7.31754
30.3104	23.9015	34.1279	31.4009	34.1761	26.462	27.5384	33.9869	39.6453	37.2812	45.8579	40.9347	43.0163	39.7334	40.5424			35.261	6.46652
32.3476	25.2311	34.0203	31.4081	34.0909	27.0576	28.8558	33.5362	39.4652	36.7362	44.8159	40.1831	44.6795	39.097	39.5118			35.4024	5.9444
33.6667	25.7368	33.8848	31.3483	34.1977	27.3507	29.3565	33.2805	39.3471	36.2229	42.5139	39.6963	45.8076	38.5788	38.6592			35.3098	5.58437
34.1678	26.9042	34.1163	31.5797	34.3183	27.6287	29.9423	33.1631	39.6357	35.9733	41.534	39.4011	46.9815	38.2972	37.7917			35.429	5.38801
34.8218	27.8692	34.4119	31.5242	34.338	28.1588	30.3396	33.44	39.8657	36.2206	40.0835	39.3897	48.3907	38.3352	37.6684			35.6572	5.31879
35.2058	28.7094	34.5536	31.5842	34.4127	28.3911	30.6903	33.8233	40.2858	36.4954	39.7616	39.487	49.7655	38.5755	37.9081			35.9766	5.43402
35.3376	29.0507	34.7111	31.492	34.5591	29.1043	30.8491	34.3581	40.7933	37.4087	39.6711	39.7351	52.382	39.0689	38.7615			36.4855	5.87876
35.3326	29.5869	34.7912	31.4249	34.6789	29.9592	30.765	35.1022	42.3079	38.1089	40.2469	40.0948	53.6851	40.0208	39.2294			37.0223	6.17099
35.1464	29.8667	34.8017	31.4286	34.8465	30.1773	30.5456	36.7776	42.9995	38.8281	40.5356	41.2593	54.854	40.6711	39.8432			37.5054	6.48933
34.9754	29.9294	34.792	31.3178	34.8242	30.7744	30.5631	37.7386	43.8616	39.6622	41.5056	41.8965	55.8406	41.4258	41.6637			38.0514	6.83947
34.2242	29.8448	34.7497	31.4374	34.6293	31.2758	30.5461	38.7356	44.7313	41.6218	42.4022	42.8711	56.7274	43.143	42.6378			38.6385	7.27603
33.2933	29.7707	34.6346	31.4883	34.3508	31.462	30.5255	39.7136	46.5439	42.5258	43.424	43.6147	58.5612	43.8876	43.5408			39.1558	7.93269
32.8388	30.0574	34.3922	30.888	34.2894	31.9691	30.0916	40.7555	47.4231	43.4534	45.6188	45.1987	59.2486	44.7942	45.37			39.7593	8.48341
32.105	29.8529	34.0302	30.7226	33.5815	32.5356	29.6537	42.458	48.2523	45.0416	46.6786	46.0287	59.8558	45.6492	46.2541			40.18	9.00899
31.4835	29.8377	33.5789	30.519	33.3364	32.8286	29.5465	43.2995	48.9447	45.8325	48.6182	46.8725	60.4063	47.3895	47.1854			40.6453	9.5426
31.1993	29.8191	32.6376	29.6631	32.5979	33.4193	29.0829	44.0889	50.2781	46.6132	49.6176	47.7122	60.9856	48.1923	48.746			40.9769	10.1672
30.9878	29.6094	31.1791	29.0559	31.6752	33.9874	28.8756	44.8488	50.8841	47.9349	50.731	49.3723	61.8945	48.9424	49.4739			41.2968	10.8488
30.4466	29.3788	30.3761	27.5997	31.2353	34.2516	28.3966	45.5652	51.4101	48.6535	52.5355	50.2465	62.3524	50.5147	50.1846			41.5431	11.5614
30.2003	28.9326	28.3529	26.8554	30.3365	34.6439	28.1963	46.8317	51.866	49.3372	53.4859	50.9143	62.6199	51.2555	50.8419			41.6447	12.187
29.6105	28.5723	27.2248	25.0792	29.0628	34.8854	27.6554	47.4427	52.9024	49.9565	55.2302	51.6246	62.666	51.9186	51.9223			41.7169	12.9955
28.8544	28.2399	25.1236	24.2188	28.2721	35.2725	26.902	47.9902	53.2878	51.0472	55.9604	52.3338	62.7004	52.4082	52.5848			41.6797	13.6773
28.539	27.4412	23.2315	22.3653	26.6431	35.1553	26.3706	48.528	53.7746	51.5901	56.6302	53.6067	62.7609	53.6589	52.9801			41.5517	14.5513
27.651	26.6377	22.4414	21.4724	25.8762	35.4427	25.3667	49.5378	54.1492	52.0884	57.9135	54.39	62.738	54.2294	53.9808			41.5943	15.2576
26.6263	25.6214	21.3643	20.3722	24.3443	35.3374	24.729	50.1092	54.9212	53.1298	58.6074	55.0725	62.7557	54.681	54.4584			41.4753	16.0325
26.0756	25.13	20.4004	19.9273	23.0958	34.9662	23.4282	50.4952	55.1535	53.7376	59.4848	55.7167	62.7145	55.4614	54.7864			41.3716	16.6656
24.9784	24.3435	19.9656	19.7452	22.5959	34.4618	22.548	50.8036	55.4169	53.8956	60.0326	56.7718	62.6307	55.8127	55.4548			41.2971	17.1682
23.748	23.8617	19.4647	19.7545	21.7458	33.5147	20.9236	51.1001	55.6064	54.801	60.2082	57.3211	62.2212	55.9964	55.7337			41.0667	17.667
23.3011	23.6877	19.5416	20.3889	21.4099	31.9087	19.0297	51.6008	55.8539	55.0603	60.3531	57.722	61.7264	56.2033	56.0651			40.9235	17.9679
23.4118	23.5633	19.6725	20.8091	21.0914	30.9604	18.0188	51.8418	56.0565	55.3153	60.3334	58.1012	61.3142	56.4641	56.3221			40.8851	18.1324
24.0959	23.4882	19.7327	21.6931	21.1646	29.1224	16.1995	51.9498	56.255	55.571	59.7972	58.3601	60.787	56.5683	56.4302			40.7477	18.2399
24.225	23.5271	19.302	22.5802	21.4251	27.1041	15.3812	52.166	56.3904	55.9566	59.5434	58.4729	60.15	56.5358	56.4893			40.6166	18.3412
24.734	23.6372	19.0168	22.7216	21.629	26.2487	14.5273	52.4559	56.459	56.0807	59.243	58.5475	58.8535	56.5536	56.544			40.4835	18.3492
25.4321	23.0825	18.1005	22.4286	21.311	25.5161	14.3687	52.568	56.6289	56.2067	58.8132	58.5239	58.101	56.6543	56.8704			40.3071	18.4878
25.6863	22.7222	17.1514	22.1775	20.9273	25.3293	14.2583	52.6447	56.7625	56.3394	58.7928	58.5202	57.419	56.754	57.0338			40.1679	18.6367
26.1723	21.8072	16.7418	21.4203	20.3172	25.4684	14.3743	52.7025	56.9751	56.4577	58.6696	58.5469	56.6882	56.8492	57.2967			40.0325	18.7808
26.0232	20.861	15.6546	21.2472	19.8526	25.5377	14.6229	52.8364	57.119	56.5376	58.6665	58.3906	55.9411	57.2317	57.8345			39.8904	18.9963
25.8548	19.4026	14.9321	20.5659	18.8631	25.7949	15.2217	53.0054	57.4878	56.6771	58.8059	58.6194	54.4057	57.4287	58.1392			39.6803	19.245
24.9714	17.7176	14.5356	20.1011	17.9383	26.142	15.4219	53.14	57.7236	56.8161	59.2132	58.769	53.5314	57.7804	58.5446			39.4897	19.6029
23.8179	17.0291	14.1978	19.4574	17.4992	26.1432	15.5933	53.2328	57.9956	57.0429	59.4674	59.5523	52.6058	58.4023	59.4689			39.4337	19.9888
22.342	16.2416	14.3764	19.383	17.0056	26.0362	15.526	53.4476	58.2613	57.3128	60.1059	60.0551	51.5989	58.8219	59.8448			39.3573	20.3145
21.8345	16.1964	14.698	19.3035	16.6307	25.4841	15.5494	53.7649	58.7538	57.9678	60.5154	60.5998	50.6937	59.1049	60.1082			39.4137	20.5419
21.2261	16.7291	15.259	19.4266	16.7902	24.5673	15.5534	53.9498	58.9325	58.2095	60.7738	61.2545	49.2576	59.3339	60.4655			39.4486	20.6079
21.0752	17.6805	15.6737	19.6754	16.8168	23.9047	15.198	54.0762	59.2503	58.5317	61.4389	62.3622	48.6151	59.4132	60.4819			39.6129	20.7244
21.0059	18.389	16.5306	20.0421	17.046	22.4334	14.6785	54.2259	59.4015	59.0755	61.6798	62.7778	48.1782	59.3826	60.5164			39.6909	20.7832
20.8627	19.6462	17.2626	20.5918	17.3918	21.2935	14.3168	54.3584	59.7127	59.2342	62.0041	63.2762	47.7374	59.3702	60.6386			39.8465	20.7815
21.1947	20.9131	17.5388	20.9848	17.9675	20.7792	14.0173	54.4663	59.763	59.291	62.272	63.6397	47.6054	59.7591	60.8869			40.0719	20.7456
21.3222	22.1357	18.0595	21.6439	18.2886	19.8922	14.0263	54.5854	59.8294	59.3902	62.4678	63.8673	47.5823	59.966	61.151			40.2805	20.694
22.0883	22.7141	18.0074	22.3782	18.7787	19.5702	14.0231	54.6792	59.803	59.4359	62.9306	64.2626	47.8729	60.2746	61.5776			40.5597	20.685
22.6816	23.5747	17.8763	22.7539	19.074	19.6733	14.1545	54.8211	59.6624	59.6033	63.2763	64.4137	48.2273	61.0356	62.4416			40.8846	20.7125
22.9405	24.2794	17.6477	23.3171	19.0983	20.1111	14.585	55.03	59.619	59.7518	63.9574	64.4275	48.6963	61.4026	62.9128			41.1851	20.7083
23.14	24.4202	17.2185	23.5268	19.0027	20.823	15.4413	55.1246	59.645	60.2308	64.1783	64.5099	49.2129	61.7301	63.3607			41.4377	20.7196
23.1969	24.2337	16.9214	23.8215	18.9528	21.1925	15.9795	55.1401	59.7612	60.5526	64.3747	64.7023	50.3325	62.0969	63.9853			41.6829	20.828
23.2025	23.9487	16.2682	23.9304	18.65	21.8645	17.065	55.4454	59.8794	60.8944	64.6747	64.9226	50.9908	62.474	64.1582			41.8912	20.9218
22.9242	23.2404	15.8151	24.0958	18.3356	22.384	17.6216	55.6539	60.1408	61.5833	64.5657	65.1539	51.5926	62.4248	64.2038			41.9824	21.0572
22.5479	22.1953	15.3432	23.7933	18.1287	22.5256	18.579	56.3227	60.3677	61.8673	64.4336	65.4244	52.3415	62.3941	64.1369			42.0267	21.2341
21.9257	21.2085	14.5707	23.5438	17.54	22.8675	18.8787	56.69	60.5472	62.1557	64.1235	66.0317	52.9799	62.1214	64.0391			41.9482	21.4997
20.9035	20.4862	13.7772	23.4634	17.1794	22.9802	19.3516	57.1858	60.7557	62.7091	63.8049	66.3486	54.1371	61.9943	63.9011			41.9319	21.7864
19.5427	19.2977	13.2951	23.0666	16.4622	22.9728	19.4057	57.412	61.2209	62.9067	62.9843	66.5807	54.6485	61.9038	63.3235			41.6682	22.0789
18.8129	17.6411	12.5299	22.7086	15.738	22.9921	19.3312	58.0408	61.4219	63.0202	62.4611	66.7456	55.0312	61.6255	62.8436			41.3962	22.4051
17.4129	16.0488	12.1393	21.7017	15.3699	22.9865	19.0859	58.2724	61.7281	63.1144	60.9825	66.8398	55.2474	60.7578	62.237			40.9283	22.6372
16.2024	14.4212	11.1191	21.2726	14.5848	22.793	18.8947	58.512	61.9728	62.9797	60.2024	66.6041	55.3967	59.9468	61.4395			40.4228	22.9195
15.4817	13.9048	10.1562	20.1375	14.0248	22.6173	18.413	58.6746	62.4583	62.8395	59.3857	66.3565	55.1904	59.0566	59.4772			39.8783	23.0348
13.8062	13.1699	9.65799	19.4374	13.704	22.473	18.1759	58.8654	62.511	62.5986	57.3592	66.0114	54.8654	56.7566	58.3595			39.1834	22.9977
12.1629	12.5868	8.58855	17.9901	13.1838	22.1801	17.7738	59.1199	62.5056	61.5815	56.2092	65.4166	54.4997	55.4633	57.1774			38.4293	23.1179
11.296	12.7636	7.7823	16.5805	13.0126	21.6662	17.3027	59.0994	62.2481	60.8771	54.0722	64.0311	54.0581	54.0967	54.6001			37.5658	22.8717
10.2536	12.871	7.46354	15.6984	12.5465	21.3365	16.916	59.0616	61.3477	59.918	52.8988	63.1988	53.2363	52.7728	53.2788			36.8532	22.6643
9.9918	13.7587	7.1283	14.3939	12.1373	20.3344	16.05	58.8674	60.5898	57.7087	51.8764	62.0954	51.6507	50.0962	51.9792			35.9105	22.2246
9.94999	14.6373	7.23328	13.921	11.9529	19.2556	15.5814	58.5518	59.7743	56.6511	49.6998	60.9906	50.7627	48.727	49.2809			35.1313	21.6844
10.1326	15.4257	7.31791	13.4457	11.6832	18.753	14.5273	57.7964	58.7475	55.5029	48.6869	58.443	49.843	47.2407	47.9396			34.3657	21.0978
10.172	16.2462	7.57787	13.4482	11.7691	17.6646	13.9931	57.0558	56.6962	54.2622	46.7936	57.0268	48.8408	44.596	46.8569			33.5333	20.3725
10.1038	16.6619	7.77025	14.2478	11.8605	16.6928	13.0105	56.2536	55.5678	51.837	45.957	55.6756	47.9329	43.368	44.579			32.7679	19.7166
10.25	18.015	8.00136	14.7153	12.2605	16.2696	12.4977	55.387	54.5105	50.6187	45.0391	54.1973	46.21	42.2008	43.5469			32.248	19.0155
10.5023	19.5737	9.02195	15.7234	12.4385	14.9993	12.3539	53.0307	53.3774	49.368	43.5	52.763	45.355	40.1315	42.6661			31.6537	18.1026
10.6552	21.1587	10.8416	16.0626	12.8246	13.5463	12.2723	51.7787	51.0432	46.7319	42.91	49.8772	44.6091	39.2511	41.1292			30.9795	17.0315
11.4271	21.7947	11.7103	16.565	13.3236	12.5924	12.4747	50.5119	49.8918	45.5125	42.3151	48.5419	44.0248	38.5302	40.5438			30.6507	16.3497
12.392	22.7222	12.8426	16.6867	13.4976	11.0102	13.0077	49.1534	48.6613	44.2723	42.0894	47.2089	43.551	37.9652	39.9757			30.3358	15.726
12.844	23.0963	13.3103	16.7627	14.4661	9.50158	13.4101	47.7814	47.4605	41.9968	42.1252	45.8799	42.8098	37.1332	39.5957			29.8782	15.1268
13.3542	23.7004	13.6055	16.585	14.9024	8.89898	14.3051	45.2338	46.2861	41.0008	42.5392	43.6799	42.7341	37.0261	39.3194			29.5447	14.4987
13.6553	24.2064	14.5535	16.8357	15.8803	8.16141	14.9767	43.9752	44.232	39.9417	42.8798	42.6395	42.7994	36.9553	39.3784			29.4047	13.9688
13.7526	24.3207	14.9545	17.3363	16.9987	8.11494	15.2862	42.8454	43.1808	39.2173	43.6575	41.6658	42.8721	37.446	39.6679			29.4211	13.6365
14.0608	24.2602	15.6581	18.923	17.8227	8.04558	15.8413	41.6824	42.2941	37.9848	43.9818	40.9123	43.0384	37.8681	40.6373			29.534	13.2393
13.7707	23.8822	16.2372	20.4128	19.176	8.77485	15.9904	39.5277	41.4472	37.6139	44.4372	39.657	43.5311	38.4739	41.2827			29.6143	12.8384
13.7418	23.482	16.3864	20.6923	20.234	9.21163	16.6384	38.6446	40.1014	37.4068	45.3928	39.1297	43.7591	39.1051	41.7628			29.7126	12.6663
13.316	23.2454	16.8702	21.2634	20.5182	10.2179	17.1752	37.7112	39.5721	37.4674	45.9781	38.8609	44.3734	41.0434	43.0012			30.0409	12.696
12.7318	23.0404	17.617	21.244	21.1349	11.1502	18.1873	36.8768	39.2531	37.7679	46.6936	38.4805	45.0747	41.9146	43.4488			30.3077	12.6564
12.1942	22.8955	17.919	21.4707	21.5159	11.5118	18.614	36.1811	38.8846	38.0858	46.953	38.5016	45.9988	42.7617	43.9632			30.4967	12.767
11.4691	22.9675	18.5544	21.6227	22.1248	12.1728	18.5149	35.2336	38.4934	38.9455	47.0025	38.8818	47.9256	44.1219	44.7563			30.8524	13.0408
10.94	22.8246	19.0951	21.8177	22.6798	12.7828	18.1561	34.9054	38.6639	39.5796	46.8799	39.2657	48.9894	44.6071	45.0951			31.0855	13.193

## Sheet: Knee y
Angle																	Mean	SD
16.9946	14.9232	22.3604	22.962	21.0845	18.4639	14.0964	10.7352	6.59812	7.42719	8.2444	8.39264	17.7739	4.86489	7.60049			13.5015	6.2008
17.5733	15.5583	22.4089	22.7141	21.4282	19.1278	14.966	10.4318	6.48626	7.20778	8.3589	8.13939	17.8942	4.883	7.413			13.6394	6.35532
18.0462	16.2653	22.6068	22.6699	21.6488	19.551	15.4779	9.64232	6.79614	7.17235	8.62279	7.53335	17.7909	4.92365	7.00487			13.7168	6.519
18.416	16.9782	22.2078	22.1175	21.7218	19.713	16.3225	9.39643	6.85773	7.05684	8.41501	7.47133	18.0596	5.24542	7.0665			13.8031	6.51446
19.1397	17.5225	22.5644	21.7463	21.4344	20.0837	17.0396	9.34941	7.17474	6.87929	7.93891	7.62373	18.1312	5.31065	6.98652			13.9283	6.61002
19.7866	17.7079	22.4525	20.9905	21.2368	20.2452	17.5081	9.16443	7.31993	6.90305	7.54725	7.96884	18.2561	5.84682	7.22553			14.0106	6.53612
20.0628	17.8595	22.2111	20.5321	20.8206	20.2269	18.1476	9.36334	8.04505	6.69537	7.16658	8.04052	18.4259	5.89639	6.88734			14.0254	6.50608
20.5176	17.666	21.5049	20.0974	20.2706	20.0443	18.4226	9.58465	8.21815	6.83256	7.17359	8.56813	18.7072	6.1664	6.83932			14.0409	6.32461
20.9607	17.4633	20.5345	18.7515	19.9067	19.8327	18.6572	9.65478	8.49031	6.91139	7.36214	8.94098	19.2062	6.45987	7.06295			14.013	6.08005
21.1475	17.4645	19.9249	18.1972	18.9602	19.6432	18.8197	9.76987	8.992	6.96128	7.45505	9.32431	19.4408	7.31777	7.32648			14.0496	5.80307
21.3156	17.5055	18.9559	16.766	18.0938	19.1978	18.9344	10.1914	9.53703	7.14213	7.67875	9.83376	19.7467	7.45054	7.35337			13.9802	5.50976
21.3277	17.5814	18.7251	15.9344	17.6233	18.9769	19.0649	10.6053	9.8279	7.2801	8.00347	10.3241	20.088	7.52826	7.6963			14.0391	5.33426
21.0123	17.3476	17.932	17.9243	16.5646	18.5529	19.0118	10.7652	10.0304	7.83188	8.35082	10.4396	20.555	8.24239	8.02827			14.1726	5.09799
20.3643	17.2733	16.8434	17.7988	16.0748	18.157	18.8311	10.7958	10.0092	7.84375	8.17746	10.7168	21.3967	8.56095	8.44245			14.0857	4.94617
19.7402	17.1464	16.3844	17.7303	15.2288	17.963	18.574	10.8449	10.2745	8.16736	8.99603	10.81	21.8844	8.75482	8.72149			14.0814	4.71392
19.4083	16.7412	15.1469	17.5631	17.3854	17.6418	18.3337	10.9917	10.4642	8.33914	9.42346	10.7589	22.2543	8.90788	9.3025			14.1775	4.59024
18.8441	15.8758	17.1472	17.6303	17.3333	16.9805	18.1586	11.5209	10.6299	8.32935	9.83282	11.0468	22.5706	9.22712	9.49067			14.3079	4.45815
18.3497	14.9747	16.9804	17.7942	17.4582	16.7342	18.0262	11.7585	10.7959	8.42637	10.014	11.2572	22.9216	9.55395	9.56382			14.3073	4.36043
17.849	14.5651	16.9002	17.9866	17.4743	15.7813	17.1937	12.1057	10.8913	8.68829	10.2136	11.5622	23.267	9.61899	9.84874			14.2631	4.20794
16.8876	16.4316	17.1466	18.224	17.6595	14.6914	16.8784	12.3715	11.1908	8.9965	10.5822	11.8498	23.3981	10.2789	9.84652			14.4289	4.0769
15.9744	16.4621	17.3677	18.4869	17.7936	14.155	15.8092	12.7702	11.5009	9.40256	10.8381	12.105	23.5281	10.4069	9.82753			14.4285	3.96372
15.538	16.6145	17.6185	18.7487	17.9276	13.2667	15.2248	12.8767	11.6704	9.825	11.5497	12.3391	23.9648	10.695	9.57109			14.4954	3.97622
17.4044	16.8415	17.8573	18.8632	18.148	14.9921	16.8122	13.1383	11.7797	10.3081	11.5423	12.4111	24.5207	10.9299	9.33851			14.9925	4.1337
17.6177	16.9753	18.1199	19.0024	18.4792	15.0878	16.5876	13.321	11.5787	10.5811	11.586	12.8395	25.8496	11.1148	9.71252			15.2302	4.32174
17.7058	16.8021	18.4852	19.6467	18.5283	15.4165	16.4989	13.4078	11.4971	10.7531	12.119	13.6795	26.6232	11.233	9.8644			15.4841	4.42567
17.6916	17.2176	18.9499	20.0518	19.2257	15.8841	16.4982	13.6105	11.4886	11.2751	12.4681	13.9474	27.5449	11.2333	9.94687			15.8023	4.60797
17.7223	17.4131	19.3872	20.4202	19.4854	16.1579	16.5473	13.8213	11.5434	11.4152	13.0539	14.0496	28.3211	11.2931	9.93321			16.0376	4.76075
17.6756	17.4952	20.368	21.245	20.0384	16.5256	16.7496	13.7934	11.6116	11.7008	13.2758	14.1957	28.558	11.2493	9.86111			16.2895	4.91912
17.6254	17.9012	21.4947	21.6962	20.7814	16.8732	16.8866	13.9159	11.6816	11.9448	13.2058	13.9116	28.8663	11.1539	9.84347			16.5188	5.1256
18.0711	18.485	22.0466	23.3933	21.1546	17.0978	17.145	13.8598	11.5318	12.1428	13.2137	13.8885	28.6561	10.7136	9.88002			16.752	5.34196
18.3046	19.2171	23.3511	24.4273	23.0363	17.6369	17.158	13.9037	11.4164	12.1119	12.9632	13.6581	28.3532	10.5224	9.87702			17.0625	5.68607
19.0061	20.1319	23.8002	23.9941	23.0052	17.8883	17.5831	13.7183	11.0867	12.1424	12.549	13.6118	28.3684	10.2811	9.65997			17.1218	5.82389
19.8795	20.6898	24.2431	24.3605	23.4948	18.4022	18.0009	13.6733	11.3081	12.1488	12.4918	13.5662	27.8346	10.2208	9.673			17.3325	5.9051
20.7677	21.4046	24.4113	24.7884	24.3466	19.2081	18.3118	13.4649	11.0829	12.1453	12.4289	13.2901	27.0889	10.0709	9.73446			17.503	6.06087
22.7876	22.325	24.2065	24.8641	24.6328	19.3265	18.9064	13.0525	11.0735	11.9045	12.1208	13.0646	26.4813	9.95796	9.49139			17.613	6.26286
21.9131	22.8759	23.9244	24.5797	25.0647	20.1635	19.3295	12.8983	11.1136	11.5864	11.5769	12.8467	25.5562	9.96128	9.43929			17.522	6.25532
22.3647	22.9952	23.432	24.1776	24.8615	21.2875	20.038	12.6557	11.0731	10.8856	11.0555	12.5724	24.5397	9.49022	9.41411			17.3895	6.33509
22.9615	23.3383	23.2241	23.6187	24.7962	22.0103	21.05	12.4425	11.1159	11.0969	10.6107	11.9451	23.4124	9.47918	9.5013			17.3735	6.37507
23.3348	23.1328	23.013	23.3382	24.427	24.4854	21.0902	12.2037	11.1179	10.8596	10.6279	11.6882	21.1724	9.60809	9.06277			17.2775	6.43657
23.3198	22.6441	22.6283	23.1681	24.3406	24.6612	21.7888	12.169	10.9805	10.7934	11.0498	11.9408	20.2683	9.17296	8.90732			17.1889	6.3977
22.8789	22.0464	22.4972	23.2205	24.213	25.3627	22.0373	12.3451	10.8633	10.9862	9.95228	12.0445	19.5172	9.13693	8.76165			17.0575	6.4475
22.4552	21.648	22.0702	23.2782	24.0666	26.5905	22.2405	11.8461	10.7843	11.3227	9.54042	10.7075	19.0499	9.21311	8.8437			16.9105	6.59965
22.3427	21.0618	21.8705	23.4061	23.9736	27.299	22.1702	11.4569	10.637	10.2501	9.46211	10.3566	18.5763	9.34727	8.82132			16.7354	6.73929
22.3169	20.3874	21.7621	23.4331	23.8925	27.506	21.7593	11.2063	10.7388	10.0189	9.31067	10.0881	17.4763	9.6412	9.21134			16.5833	6.68251
22.0996	20.209	21.72	23.7046	24.2204	27.2767	21.5152	11.1551	11.1452	9.88539	9.9471	10.131	16.9983	9.6155	9.73941			16.6242	6.56169
21.9808	20.4197	21.5788	23.8026	24.3678	26.7533	20.9677	11.2578	11.2411	9.84248	10.0923	9.87796	16.6071	9.92027	9.77924			16.5659	6.4603
21.9433	20.8643	21.5023	23.7049	24.6104	26.3613	20.7686	11.4886	11.1027	9.87828	10.6797	9.91752	16.1086	10.0231	9.86796			16.5881	6.37026
22.4153	21.4047	21.3937	23.7462	24.6938	25.9685	20.6007	11.3077	11.2783	9.93046	10.9894	10.2237	15.8551	10.4599	9.81125			16.6719	6.31013
22.6764	22.1365	21.256	23.5635	24.7377	25.6592	20.4762	11.7996	11.0757	10.3044	11.0599	9.99677	15.7762	10.9285	10.0526			16.7666	6.23268
23.6103	22.7727	21.1377	23.5767	24.6679	25.4503	20.5246	11.9917	11.1153	10.3459	11.4258	10.0469	15.832	11.1677	10.132			16.9198	6.24431
24.5368	23.0192	21.0066	23.5677	24.6396	25.2254	20.5463	12.3266	11.2947	10.3223	11.9182	9.80628	16.0271	11.4627	10.7346			17.0956	6.19967
25.2175	23.4058	20.9646	23.4808	24.4835	25.2916	20.6785	12.6709	11.4186	10.3001	12.7446	9.76634	16.1702	11.8009	11.2744			17.3112	6.14603
25.4165	23.7039	21.0603	23.4284	24.3339	25.3246	20.993	13.3629	12.155	10.4032	13.1688	9.85732	16.425	12.5602	11.9772			17.6113	5.96537
25.6228	23.872	21.2792	23.3194	24.3959	25.4985	21.0927	13.8138	12.7777	10.5913	13.5955	10.1274	16.1097	13.8631	14.0403			18	5.70567
25.7713	24.0387	21.3576	23.239	24.3886	25.5156	21.2358	14.4918	13.1141	11.1246	14.5793	10.7184	15.8259	14.6662	15.2402			18.3538	5.43206
25.8513	24.1166	21.6784	23.1391	24.3116	25.5702	21.4306	15.1647	13.5478	12.3691	15.3056	11.3328	15.6823	15.4407	16.179			18.7413	5.11429
26.0346	24.4388	21.9277	23.1404	24.1848	25.449	21.3994	15.8335	14.9486	13.1295	17.0718	11.9076	15.724	16.3082	18.1898			19.3125	4.71397
25.945	24.543	22.0955	23.2575	23.7433	25.3815	21.3355	17.3025	15.6241	14.1237	17.6335	12.5363	15.5342	17.7029	18.9707			19.7153	4.33482
25.8813	24.7856	22.2141	23.4499	23.5664	25.3691	21.3	17.8831	16.3177	16.4163	18.3728	13.3842	15.4265	18.5144	19.661			20.1695	3.94281
25.6861	24.8937	22.5509	23.6183	23.3792	25.0646	21.2617	18.671	16.9796	17.389	19.4749	15.0713	15.1995	19.2589	20.1114			20.574	3.54037
25.5824	25.2177	22.744	23.7845	23.1173	24.9819	21.2637	19.1842	18.7652	18.3953	19.4966	15.7213	14.9519	20.3173	20.7956			20.9546	3.2977
25.5354	25.6504	23.0067	24.0007	23.0782	24.8763	21.4337	20.2978	19.5052	19.2268	19.1542	16.4712	15.0302	20.537	20.782			21.239	3.15768
25.6297	26.0633	23.0965	24.1142	23.1424	24.9174	21.6681	20.933	20.3969	20.2931	18.9559	17.073	15.1492	20.6193	20.7588			21.5207	3.07503
25.7651	26.3907	23.193	24.444	23.0471	24.9418	21.6614	21.6858	20.8496	20.6869	18.5816	18.0028	14.9853	20.5075	20.2399			21.6655	3.09813
25.8355	26.4845	23.0994	24.6068	23.1385	25.0717	21.7743	22.2582	21.4133	20.8979	17.338	18.3166	14.8168	19.98	19.9196			21.6634	3.26062
25.9386	26.7272	22.7616	24.8161	23.0431	25.1933	21.8498	22.7966	22.2193	21.0012	16.9373	18.5577	14.5269	19.8427	19.5775			21.7193	3.40194
25.9233	26.8218	22.5437	25.1183	23.07	25.289	21.9436	23.3695	22.4102	20.9397	15.7455	18.6893	14.4111	19.4273	18.4635			21.611	3.66764
25.9696	26.7433	22.1268	25.4437	22.8426	25.2052	22.0229	23.5246	22.5608	20.865	15.4798	18.6521	14.2905	18.6812	18.0209			21.4953	3.79122
26.0471	26.7323	21.589	25.5985	22.739	25.4075	22.1124	23.4905	22.5025	20.1436	15.2756	18.2988	13.6243	18.2336	17.3586			21.2769	4.02612
25.8338	26.4996	21.3635	25.6149	22.5221	25.3781	22.2831	23.6845	22.1543	19.7835	14.827	17.9196	13.6087	17.6154	16.5677			21.0437	4.15322
25.6311	26.2535	20.7022	25.7126	21.9439	25.3477	22.5332	23.7656	21.9567	19.3303	14.678	17.4603	13.6671	17.3041	16.3493			20.8424	4.19203
25.1227	26.0752	20.39	25.8163	21.7182	25.2713	22.7024	23.743	21.4426	18.8145	14.7556	17.0682	13.8036	16.6837	16.1752			20.6388	4.19753
24.5583	25.7918	19.9157	25.7742	21.1353	25.2305	22.778	23.5422	21.0471	17.9678	14.6584	16.02	13.766	16.6379	16.2664			20.3393	4.2136
24.3172	25.6495	19.612	25.5502	20.5342	25.0318	22.8666	23.3092	19.6084	17.3649	14.6025	15.5408	13.6553	16.6795	16.4651			20.0525	4.19297
23.8766	25.1534	19.5219	25.4755	20.2653	24.9042	22.7557	22.8944	18.9493	16.8009	14.6278	14.9919	13.685	16.8737	16.6017			19.8251	4.12233
23.4042	24.7416	19.4436	25.3892	19.6631	24.394	22.4976	21.8083	18.3688	16.3059	14.611	14.6035	13.7035	17.0958	16.7269			19.5171	3.98317
23.1699	24.3481	19.0333	25.2108	19.2955	23.9157	22.2362	21.2321	17.7825	16.3778	14.2519	13.9345	13.7424	17.1931	16.6371			19.2241	3.93311
22.4921	24.1162	18.7309	25.2747	18.8959	23.6068	22.1333	20.5825	17.0676	16.2617	14.2122	13.7197	14.0388	17.0663	16.5423			18.9827	3.8526
21.8354	23.5852	18.2464	25.1411	18.5217	22.8992	21.7548	20.0644	17.1167	16.7036	14.096	13.7871	14.3673	16.7492	16.3212			18.746	3.62804
21.5874	23.2437	18.1047	24.9791	18.3764	22.1602	21.5288	19.5387	17.0752	16.637	13.9524	13.711	14.4739	16.5362	15.9145			18.5213	3.52233
21.2546	22.8975	18.0578	24.426	18.1218	21.7411	21.1374	18.395	17.2221	16.4992	13.8436	13.813	14.5049	16.4693	15.6465			18.2687	3.34413
21.0487	22.5496	18.2219	24.038	18.0043	21.1609	20.9527	18.1338	17.2954	16.5111	13.817	14.1346	14.694	15.9135	15.2645			18.116	3.19535
20.9989	22.3722	18.4312	23.3491	18.0337	20.7397	20.8107	17.8973	17.4096	16.0296	13.929	14.1496	14.5691	15.64	14.6568			17.9344	3.12146
20.6637	22.632	18.5106	23.1191	18.0179	20.5445	20.5531	17.7115	17.2206	15.5828	14.0383	14.2947	14.6687	15.4524	14.4429			17.8302	3.09117
20.5549	23.2076	18.8761	22.9086	18.2124	20.2984	20.4772	17.5668	17.1397	15.3884	14.3208	14.1613	14.5013	15.0822	14.2956			17.7994	3.16077
20.5557	23.6184	19.107	22.8753	18.6552	20.2137	20.5734	17.4696	16.8606	15.0003	14.4873	14.1479	14.5176	14.883	14.0894			17.8036	3.26624
20.3635	23.7194	19.3037	22.9297	19.2514	20.3116	20.5067	17.241	16.6156	14.8232	14.546	14.0784	14.5134	14.6855	13.9694			17.7906	3.33932
20.2422	23.7672	19.749	22.9847	19.3999	20.227	20.6519	17.1252	16.5027	14.5762	14.4462	13.8539	14.362	14.4824	14.0371			17.7605	3.43457
20.1208	23.7657	20.0516	22.9482	19.7739	20.3035	20.7209	17.0121	16.2992	14.3401	14.2548	13.8122	14.2114	14.393	14.0119			17.7346	3.51865
20.0794	23.6857	20.24	22.9117	19.9425	20.3472	21.0562	16.575	16.0192	14.2784	13.6664	13.5092	14.1766	14.3534	14.0144			17.657	3.63715
20.2026	23.6924	20.478	22.573	20.2853	20.243	21.5488	16.3134	15.5403	14.1876	13.5381	13.6678	14.0222	14.3146	13.7554			17.6242	3.72792
20.3679	23.7267	20.6787	22.431	20.866	20.1337	21.7959	16.0448	15.514	14.1284	13.2934	13.5329	13.8956	14.0939	13.5628			17.6044	3.86311
20.458	23.8573	21.0788	22.5394	21.2806	20.1006	22.0893	15.6085	15.2241	13.9944	13.4561	13.2521	13.903	14.0374	13.2087			17.6059	4.03649
20.389	23.9432	21.4326	22.6307	21.8409	20.2891	22.1264	15.288	15.0356	13.7942	13.6518	13.3262	13.8006	13.8739	12.8491			17.6181	4.18213
20.2566	24.038	21.6078	22.6363	22.0711	20.5815	21.9455	15.1502	14.8659	13.6579	13.7615	13.3928	13.5957	13.8071	12.7169			17.6056	4.25451
20.0281	23.9739	21.8613	22.4687	22.2268	21.1006	22.0674	15.0353	14.8434	13.3656	13.703	13.367	13.4163	13.2517	12.508			17.5478	4.3876
19.716	23.5762	21.9929	22.5027	22.4174	21.6249	22.468	14.9889	14.8589	13.0741	13.7719	13.3535	13.2724	13.195	12.5373			17.5567	4.45506
19.695	23.2429	22.0191	22.5944	22.4449	21.8291	23.1448	14.8162	14.9148	12.9472	13.6967	13.467	12.9632	13.0501	12.4405			17.5511	4.55537
19.4744	22.887	22.0371	22.6664	22.7278	22.0041	23.3782	14.5209	14.8818	12.7879	13.4782	13.4414	12.6841	12.9977	12.6041			17.5047	4.63202
19.1566	22.611	22.1708	22.6603	22.7977	21.9166	23.7922	14.5339	14.7126	12.5266	13.5465	13.1332	12.6192	12.9874	12.4595			17.4416	4.70575

## Sheet: Knee z
Angle																	Mean	SD
10.7248	6.61935	15.0238	18.8846	18.4112	9.28805	7.14882	18.2662	19.2834	17.9168	17.9858	19.3344	-0.93567	18.9918	20.1361			14.472	6.3629
12.2543	8.23773	16.8363	19.9957	19.3243	10.336	8.44426	18.2025	19.3496	18.3572	21.2354	19.8128	-1.39445	19.595	20.5009			15.4058	6.46527
14.565	10.0308	18.2079	20.6376	20.5908	11.6072	9.22787	17.3716	18.7502	18.1896	21.1931	19.6533	-1.87537	19.487	20.9018			15.9025	6.32701
15.0924	11.8957	19.03	21.9726	21.0783	11.9898	11.3986	16.6756	18.4651	17.9424	20.6994	19.4196	-3.27003	19.4261	20.7874			16.1735	6.40976
16.2092	12.6711	20.2522	22.602	22.2543	13.3414	13.8556	15.9548	18.0866	17.4318	20.6336	18.8183	-4.02282	18.9901	20.5999			16.5119	6.47235
17.4124	12.7805	21.993	23.7338	22.8617	14.9078	14.8676	14.9569	17.4662	16.5851	21.1873	18.1592	-5.01527	18.0471	19.3564			16.62	6.78302
18.1461	14.355	22.8533	24.2653	23.9843	15.7532	15.52	13.7532	16.1324	16.0639	21.3792	17.7906	-5.8604	17.7773	18.6464			16.704	7.09351
19.7805	15.2229	24.6665	25.2327	25.2491	17.3598	15.7318	11.6614	15.2454	15.4848	20.9679	16.7181	-6.99426	17.0725	18.0159			16.761	7.71285
20.6518	16.8791	26.0789	25.9709	25.9302	18.9658	16.7248	10.738	14.203	14.3921	20.2913	15.7648	-8.9091	16.2638	16.0594			16.667	8.43962
21.033	17.4525	26.9638	26.2376	27.0772	19.9059	17.8598	9.53579	13.7444	13.6446	19.1254	14.5702	-9.659	14.3933	14.6314			16.4344	8.93675
21.7104	18.9818	28.0644	26.493	27.5505	21.3928	20.5704	8.49469	11.8817	13.0262	18.4771	13.6571	-10.4607	13.7626	13.7519			16.4903	9.56526
23.3445	20.0795	28.0669	26.4836	27.5379	22.1391	22.5851	6.44542	11.4266	12.2694	16.87	12.1186	-11.2597	12.8329	12.2269			16.2111	10.1732
24.4345	21.2626	27.6809	25.4909	27.4198	23.0714	23.2254	5.71002	11.1702	10.9822	15.9667	11.3829	-11.605	11.6406	11.2206			15.9369	10.4796
26.7021	22.4852	27.0222	25.2203	27.1053	23.4456	24.1952	4.88579	10.937	10.5684	15.1348	10.9796	-11.5432	10.9606	10.2798			15.8919	10.7909
27.7094	22.9955	27.2791	25.5398	27.1589	23.7918	24.5494	4.20646	10.3621	9.88633	13.439	10.5263	-10.7627	10.3805	9.53927			15.7734	11.007
27.9721	23.913	27.4548	25.4603	26.9432	24.0795	25.1828	3.71259	9.7318	8.69842	12.4994	9.53448	-10.0733	10.2279	8.36846			15.5804	11.2199
27.9189	24.7504	27.0487	25.3029	26.8012	24.5218	25.3224	3.6821	9.68855	8.56464	10.9009	9.36843	-9.09195	9.46591	8.04017			15.4857	11.1866
28.3265	25.3383	27.0843	24.9695	26.3822	24.5113	25.6779	3.85319	9.95388	8.31961	10.3348	8.86505	-7.66136	9.52438	7.75667			15.5491	11.0491
28.6536	25.4887	26.7904	23.9243	26.3653	24.8153	25.8659	4.18582	9.96037	8.39781	9.63471	8.82195	-6.01151	9.77173	8.36481			15.6686	10.7494
28.8007	25.0075	26.4524	23.6977	26.4493	25.505	25.6596	4.55701	10.5321	9.11296	8.85484	9.18286	-6.0902	10.1319	8.76322			15.7745	10.6441
28.8252	24.9623	26.3198	23.3473	26.5265	25.527	25.2376	5.09547	10.8432	8.73567	8.77146	9.47201	-6.29056	10.6257	9.07167			15.8047	10.5509
28.649	24.6137	26.11	23.071	26.3294	26.059	25.3752	5.69724	11.4262	9.29121	8.65484	9.64752	-6.31135	10.8583	9.84035			15.9541	10.3878
27.5024	24.3311	25.7075	22.6556	25.7611	25.7374	25.2566	6.43966	11.5772	9.9102	9.04232	10.0864	-6.12848	11.5624	10.8884			16.022	9.93887
26.137	24.1531	25.4743	22.3743	25.3905	25.6617	25.2408	7.08698	12.991	10.472	9.64702	10.3668	-4.48509	11.7789	11.0793			16.2246	9.32972
25.6623	24.2172	24.6688	21.5273	25.2252	25.8548	24.8954	7.20312	13.3877	10.9836	11.1501	10.8521	-3.93822	12.6144	11.7451			16.4033	8.91222
25.1427	23.7027	23.9522	21.2381	24.3423	25.9348	24.1137	8.86492	13.9416	12.1266	11.2998	11.1942	-3.21027	12.654	12.4063			16.5136	8.33344
24.6878	23.434	23.4095	21.2383	23.9185	25.8534	23.866	9.65947	14.1948	12.2415	12.5213	11.9404	-2.94649	13.5807	12.8906			16.6993	7.96454
24.1959	23.3205	22.4048	20.3842	22.8215	25.7707	23.5308	9.95628	14.673	12.6037	13.4442	12.3996	-2.63713	14.3372	13.7729			16.7319	7.54069
23.8177	22.6614	20.9005	19.5645	21.5687	25.7217	23.1649	10.266	14.7953	13.4512	14.1881	13.6273	-1.28072	14.7938	14.3846			16.775	6.87898
23.1543	22.0177	20.1142	18.4218	21.028	25.5143	22.4782	10.751	15.327	13.6142	15.3779	13.9184	-0.281256	15.2684	14.4184			16.7415	6.35972
22.7628	21.4002	18.7662	17.7344	20.2845	24.8234	22.2089	11.2395	15.5439	14.0609	15.7908	14.3882	0.606968	15.7219	14.7509			16.6722	5.8639
21.895	20.7055	18.1062	16.9802	19.0351	24.7017	21.8881	11.7192	16.2881	14.6601	17.6562	15.0016	1.05719	15.8058	15.0055			16.7004	5.49538
21.6204	20.0773	16.8887	16.6078	18.2207	24.4418	20.9187	12.3371	16.2586	15.4509	18.0336	15.0668	1.47448	16.0284	14.8742			16.5533	5.18391
21.3514	19.1377	15.952	15.774	17.1243	23.6102	20.5042	12.7584	16.9153	15.7163	18.5991	15.9506	2.86865	17.4099	15.4904			16.6108	4.66959
20.4341	18.4225	15.5344	15.2442	16.9093	23.7105	19.2479	13.5092	17.4764	15.9894	19.6951	16.772	3.58116	17.6559	16.536			16.7145	4.38649
19.3718	17.7624	14.8211	15.767	15.9876	23.8955	18.6008	13.8909	17.6512	16.9133	19.9383	17.2732	4.25427	18.0742	17.1352			16.7558	4.18456
19.249	17.4684	14.0926	14.9448	14.8431	23.4828	17.1312	14.2968	17.9824	17.2547	20.7084	17.7517	4.92805	18.9939	17.4624			16.706	4.10513
18.4401	17.1439	13.8092	14.7394	14.6982	23.0045	16.2312	14.6184	18.4505	17.5844	21.0571	18.4693	5.15538	19.1227	17.8409			16.691	4.05447
17.1608	17.1522	13.6034	14.9081	13.9816	21.5346	15.0654	15.1549	18.5418	18.254	21.1512	19.1579	5.66273	19.5202	17.9578			16.5871	3.89016
16.6646	17.2422	13.1687	14.8028	13.7375	20.2971	13.6263	15.5362	18.8485	18.4505	21.4696	19.2401	5.75821	19.9517	18.1729			16.4644	3.94061
16.8275	17.4277	12.8296	14.3465	13.175	19.9139	12.8992	15.7192	18.8689	18.7087	21.5987	19.4301	6.14569	19.9553	18.1203			16.3978	3.98259
16.8129	17.3041	12.1739	13.901	12.1463	18.3733	11.8176	15.9398	19.2428	18.5634	20.7736	20.2067	6.09035	20.0133	18.2109			16.1047	4.10563
16.3226	17.7061	11.4199	13.6609	12.0455	16.73	11.479	15.7048	19.3129	18.8493	20.3158	20.2359	5.78098	20.1923	18.0787			15.8556	4.20744
15.3025	17.3127	10.9709	13.0681	11.2222	16.4379	11.3918	15.8984	19.2611	18.8882	19.6657	20.1508	5.06984	20.097	18.2681			15.5337	4.37642
15.1595	16.2877	9.84757	12.0599	10.1137	15.7943	11.2575	15.9606	19.2792	19.1714	18.7821	19.8171	4.82619	19.6565	18.3113			15.0883	4.51639
15.1208	15.5648	9.03065	11.74	9.32727	15.6255	11.4667	15.8191	19.0769	18.8128	18.0416	19.4575	4.3462	19.5479	18.1466			14.7416	4.5957
14.4465	13.5683	9.44272	11.2882	8.31888	15.6457	10.9493	15.8231	19.0815	18.973	17.0124	18.7036	4.30085	19.3576	18.0437			14.3304	4.59321
13.8497	11.8605	8.31989	11.6197	7.92014	15.659	11.0092	15.5887	19.0425	18.7444	16.292	17.9765	3.86967	18.6663	17.6396			13.8705	4.62995
13.6649	9.75133	8.04093	11.3466	7.29098	15.3569	10.718	15.5545	18.8892	18.4656	15.8949	18.1131	3.83463	18.4055	17.2474			13.505	4.74132
12.7742	8.13318	8.17125	11.0289	6.91471	15.1505	10.6928	15.7551	18.9366	18.1227	14.7291	17.9959	3.11979	18.0908	17.2936			13.1273	4.90385
11.785	7.68225	8.89931	11.0114	6.87022	13.6943	9.89331	15.6426	18.8734	17.9193	14.1071	17.7179	2.76175	17.7311	16.8309			12.7613	4.84343
10.6652	7.20627	9.02099	11.0294	7.22308	13.1444	9.5181	15.6704	18.7761	17.6723	13.1808	17.4954	1.84121	17.6573	16.6842			12.4523	4.94326
10.292	7.58631	9.60711	11.687	7.41574	12.137	8.79699	15.4274	18.2822	17.3882	12.9224	17.3576	1.05218	17.2233	16.331			12.2338	4.88724
10.0315	8.44933	10.3671	11.919	7.94949	10.7436	8.74263	15.559	17.9001	17.1235	12.8017	17.4125	0.124952	16.3181	15.3891			12.0554	4.79969
10.3083	10.1827	10.8071	12.734	8.74579	9.89261	8.22178	15.1825	17.7469	16.7244	12.6453	16.9523	-0.019374	15.7326	14.7803			12.0425	4.58218
10.3034	10.8673	11.9153	13.036	9.29633	8.97037	7.98006	15.1156	17.0674	16.3841	12.6881	16.8907	-0.533257	14.836	14.7986			11.9744	4.55001
11.156	12.362	12.9033	14.0354	10.5358	8.70946	7.65331	14.7437	16.5792	15.8818	12.0931	17.1119	-1.11269	14.1607	13.8312			12.043	4.53014
11.4633	13.6175	13.2152	14.3714	11.5964	8.84037	7.56535	13.686	16.2986	15.0959	11.9472	16.6399	-1.31708	13.5219	13.4996			12.0028	4.42528
11.8258	14.753	13.6175	15.3684	12.054	8.68398	7.85595	13.1197	16.0773	14.0215	12.1729	16.2083	-1.26389	13.3929	13.5076			12.093	4.38717
12.6688	15.0579	12.9776	15.9511	13.5115	9.26855	8.20613	12.9521	15.6847	13.6051	11.8949	15.7042	-1.09753	13.2227	13.5491			12.2104	4.27677
13.4035	15.8842	12.9378	16.1411	13.9163	9.78532	8.51964	12.6669	14.4478	13.2917	12.1468	15.1559	-0.699386	13.7472	13.7216			12.3378	4.13556
13.8712	16.3266	12.2637	16.6543	13.8802	10.9759	8.96372	12.3151	14.1037	12.891	12.6598	14.8867	-0.52346	13.7816	13.6394			12.446	4.06693
14.0306	16.122	11.4561	16.8839	13.7402	12.1575	10.0895	11.7065	13.3861	12.7065	12.6542	14.5948	-0.187745	13.967	13.9522			12.484	3.91281
13.862	15.5455	11.0382	17.0596	13.4648	12.5915	10.7635	11.5853	13.2312	12.4426	12.4425	13.7283	1.8489	14.1011	14.3375			12.5362	3.38341
13.7644	15.0717	10.2871	17.0375	13.3058	13.7739	12.4245	12.1209	13.4365	12.6852	12.897	13.4962	2.46002	14.46	14.4478			12.7779	3.22335
13.6695	13.7661	9.21513	16.6342	12.6478	14.4637	13.2729	12.0592	13.1235	13.2335	13.0129	13.5148	3.26365	14.2968	14.3768			12.7034	3.03766
13.0827	12.0173	8.84108	16.1945	12.4811	14.8169	14.6291	11.5714	13.3915	13.1769	12.7071	13.9202	4.41921	14.2292	14.5096			12.6659	2.84859
12.3627	10.9272	8.12702	15.5506	11.5168	15.3034	14.9797	11.7832	13.5659	13.3399	13.1007	14.0177	5.70292	14.4898	14.8943			12.6441	2.75806
10.8479	10.0986	6.86772	15.3486	10.8635	15.3653	15.3617	11.7701	13.4273	13.8684	13.3981	14.0385	6.45965	14.7043	15.0931			12.5009	2.95101
8.92851	8.86877	6.379	14.9308	10.2846	15.0367	15.3206	12.0783	13.5779	13.9321	13.375	14.5109	6.60007	15.1805	15.8933			12.3265	3.27188
8.26281	6.95811	5.78195	14.4124	9.69103	15.0682	15.4373	12.4183	13.7905	13.8939	13.6886	14.6209	7.40803	15.5535	15.8201			12.1871	3.53455
6.74422	4.81339	5.82459	12.9386	9.3754	15.1485	14.6225	12.3921	14.0175	14.1914	14.3433	14.7565	7.55565	15.7671	15.5324			11.8682	3.87521
5.61742	2.96412	4.84197	12.5549	8.86145	14.8169	14.4106	12.2001	14.31	14.7179	14.6126	15.4165	7.97667	15.5732	15.2313			11.607	4.35781
4.99894	2.16529	3.84333	11.008	8.58136	14.8838	13.4246	12.4521	14.8945	14.919	14.5989	15.5055	7.61021	15.4155	14.7793			11.272	4.64559
3.33732	1.09767	3.49165	10.0861	8.11402	14.6338	13.3249	12.5856	15.4451	15.261	14.7197	15.7821	7.49111	14.5106	14.3419			10.9482	5.02722
1.52371	0.448405	3.12005	8.14168	7.78414	14.5509	12.4891	13.091	15.6269	15.5438	14.1057	15.6947	7.31095	14.5433	14.0491			10.5349	5.39111
0.569217	1.1428	2.81488	5.92435	7.63742	14.1118	11.6037	13.504	15.4931	15.8597	13.5193	15.7421	7.14505	14.0723	13.7057			10.1897	5.48218
-0.3691	1.72753	2.81421	4.8858	7.51125	13.6612	11.2288	14.0419	15.6674	15.2395	13.2146	15.7126	6.40919	13.7977	13.3621			9.92698	5.55664
-0.530468	3.50015	3.24066	3.02676	7.17015	12.3285	9.73213	14.7593	15.7454	15.2185	12.6903	15.5787	5.16281	12.7779	12.6609			9.53745	5.4589
0.036549	5.25396	4.21899	2.47197	7.25879	11.0618	8.78619	14.7144	15.7619	14.9865	11.9437	15.2247	4.54933	12.1358	11.0032			9.29386	5.07913
1.37185	6.87308	4.58401	1.99615	7.27918	10.4972	7.05724	15.2363	15.5667	15.1157	11.3146	15.2648	4.09135	11.2302	10.2889			9.18449	4.88792
2.07227	8.50555	5.49803	2.18891	7.92581	9.69456	6.20319	15.1593	15.1793	14.4741	10.7569	14.9061	3.04991	9.86778	10.1034			9.039	4.61176
2.25223	8.70157	5.57264	3.57103	8.17134	9.17376	4.71005	15.0702	15.032	13.7805	10.1083	14.6161	2.70308	8.98569	9.22948			8.77853	4.42222
2.79918	9.3197	5.46789	4.47053	8.54432	9.08186	3.74871	15.157	14.8092	13.2823	9.71775	14.3853	1.71679	8.80049	8.59165			8.65951	4.39446
3.56597	11.2377	6.04412	6.57594	8.73525	7.90473	3.40931	14.4473	14.4789	12.424	8.66474	13.38	1.24233	7.34884	8.24186			8.51341	4.0736
3.98562	13.5903	8.08709	7.30043	8.73761	6.14699	3.1514	13.8265	13.3983	11.2941	8.45614	12.0259	0.930223	6.62587	6.91547			8.29813	3.94081
5.17767	14.6698	9.4927	8.2608	8.48184	5.21758	3.37648	13.666	12.7418	10.5694	8.34924	11.3542	0.938509	6.37079	7.15717			8.38827	3.85106
6.65417	15.5246	10.9606	8.56246	8.41603	3.26929	4.97424	12.8473	11.9796	10.0873	8.07889	10.7175	1.19474	5.78233	6.80944			8.39057	3.78589
7.8735	15.1259	10.4628	8.34375	8.67505	1.57908	5.9008	12.2015	11.3171	8.64989	8.33231	10.0258	1.11065	5.66935	6.96711			8.14897	3.68384
9.7045	15.3349	10.1225	7.94533	8.85207	1.46964	7.37819	11.1668	10.6488	8.02203	8.67954	8.51669	1.40931	5.38361	6.96542			8.10661	3.52469
10.1792	15.96	11.5281	8.12379	9.46499	1.73594	7.78547	10.7974	9.8771	7.21369	9.16276	7.70017	1.91673	5.40888	7.00372			8.2572	3.57705
10.5657	16.338	12.204	8.72464	10.1369	2.18539	8.13192	10.4053	9.01979	6.8293	9.91805	7.3569	2.55197	5.88236	6.98855			8.48259	3.55247
11.6251	16.7835	12.7836	11.0789	11.2393	2.9417	8.74808	9.3922	8.31225	6.09116	10.2596	6.73975	3.07014	5.97692	8.0265			8.87124	3.67109
12.2208	16.4658	12.9163	14.0183	13.1272	3.96782	8.98829	8.23282	7.75175	5.8185	10.8901	5.87361	3.54594	6.52619	8.64524			9.26591	3.8687
12.6189	16.3736	12.9721	14.7409	14.2646	4.43464	9.42413	7.71408	6.65322	5.48425	11.5113	5.6521	3.67014	7.0782	9.16799			9.45067	4.06254
12.7237	16.5666	13.2863	14.7102	13.9642	5.23911	9.83068	7.19306	6.18042	5.6789	11.8777	5.41762	3.88178	8.46019	9.901			9.66077	4.01502
12.5638	16.5937	13.8582	14.1699	13.9406	4.86709	11.7331	6.78296	5.78958	5.85476	12.7434	5.15705	4.45888	9.35823	10.4357			9.88713	4.09318
12.0418	16.2784	14.1302	13.9017	14.1152	5.06899	12.7103	6.19922	5.34959	6.10061	13.1072	5.11433	5.2022	9.84062	11.1075			10.0179	4.08423
11.3743	17.0424	14.7087	14.4098	14.9015	6.23543	12.3251	5.7429	5.08468	6.67368	13.0643	5.6336	5.54537	11.133	11.4149			10.3526	4.13842
11.2397	17.4739	15.2296	15.4278	15.6915	7.72788	11.4656	5.27527	4.79704	7.05802	13.09	6.06118	5.5469	11.7584	11.8396			10.6455	4.28517

## Sheet: Ankle x
Angle																	Mean	SD
19.8564	16.431	35.9505	37.4498	34.8886	31.5449	16.9473	18.8883	20.1371	18.7518	19.7835	23.2385	24.5864	21.4445	22.1694			24.1379	7.17282
21.1584	17.6034	36.8256	36.7137	35.2002	31.8939	18.4141	18.4739	19.828	18.7416	21.1313	23.3599	24.6991	21.4672	22.2526			24.5175	6.9911
22.914	18.6243	36.9016	36.3771	35.6244	31.8744	19.1832	17.1268	18.8466	18.5307	21.239	22.8077	24.4708	20.8372	21.93			24.4859	7.03958
23.6698	19.7472	36.5337	35.1176	35.6411	31.4497	20.8224	16.2709	18.2578	18.2455	21.237	22.3841	24.1701	20.4445	21.599			24.3727	6.82654
25.1582	20.2798	35.9253	34.3387	35.3331	30.9037	22.2082	15.5089	17.5611	17.7983	21.2836	21.7755	24.1576	19.7743	21.148			24.2103	6.7257
26.537	20.3212	35.4196	33.1524	35.0522	30.2849	23.1107	14.5705	16.7835	16.809	21.2238	21.1101	23.9028	18.5564	19.6807			23.7677	6.82871
27.2237	20.9345	34.9912	32.4111	34.3479	29.8169	24.1073	13.5123	15.0579	16.2126	20.6615	20.4017	23.5913	17.8381	18.8322			23.3294	6.99518
28.4635	20.8175	33.9878	30.8596	33.4134	28.8821	24.5635	11.6391	14.1489	15.5757	20.0953	18.6629	23.5035	16.9761	17.9246			22.6342	7.13479
29.1147	20.7537	32.6344	29.3447	32.8975	27.9284	25.3937	10.858	13.2683	14.2052	19.383	17.7763	23.1524	16.0839	15.8682			21.9108	7.29123
29.3565	20.626	32.0335	28.7467	31.6163	27.5845	25.8073	10.0425	12.4925	13.5586	17.905	16.724	23.1712	14.2224	14.7268			21.2409	7.53897
29.5319	20.596	30.7332	27.1773	30.0148	26.8777	26.466	9.24864	10.9025	12.9585	17.0105	15.8049	23.0473	13.3531	13.7111			20.4956	7.61174
29.9826	20.4924	30.0134	26.3387	29.2163	26.5486	26.7973	8.06077	10.2814	12.3237	15.083	14.1855	22.9875	12.4913	11.7276			19.7687	8.02322
30.0755	20.1953	28.3223	24.998	27.3383	25.8842	26.7901	7.61333	9.77162	11.0427	14.1522	13.3295	23.1997	11.0088	10.8193			18.9694	8.04798
30.4747	20.1217	26.5499	24.2098	26.4864	25.1297	26.5996	7.1687	9.35736	10.6354	13.2116	12.5096	24.0219	10.2582	9.97094			18.447	8.13097
30.1819	20.0532	25.9022	23.3835	25.1875	24.8761	26.3349	6.86152	8.97136	10.2343	11.4421	11.8674	24.5612	9.62551	9.21991			17.9135	8.2337
29.9	19.5169	24.8248	22.9538	24.6544	24.3114	25.9157	6.55007	8.62063	9.67257	10.5637	10.9425	25.5502	9.13405	8.01802			17.4086	8.38934
29.1074	18.9634	24.24	22.1983	24.1672	24.0105	25.5772	6.20501	8.61486	9.51475	9.07346	10.5984	26.6395	8.40317	7.58034			16.9929	8.47772
28.1104	18.3441	23.9714	21.768	23.5245	23.5687	24.881	6.15153	8.91158	9.50463	8.50009	10.1072	27.7098	8.24936	7.21257			16.701	8.40572
27.5663	18.0444	23.6024	21.1178	23.2925	22.8708	24.1262	6.19023	9.04098	9.59034	8.00225	9.9896	29.5754	8.2598	6.89338			16.5442	8.43841
26.3961	17.7302	23.5866	21.0234	23.1792	22.4332	23.5139	6.25567	9.74918	9.75861	7.29704	10.0512	30.0601	8.50777	6.97563			16.4345	8.27987
25.1856	17.3422	23.6532	21.1523	23.0801	21.9474	21.9852	6.44083	9.96604	9.7781	7.15786	10.5818	30.5052	8.64452	7.16913			16.306	8.05223
24.5739	16.8444	24.0162	21.2571	23.0506	21.1748	21.3197	6.5931	10.199	9.8538	7.54274	10.7517	31.2145	8.88279	7.81525			16.3393	7.91606
23.4931	16.5464	24.4272	21.5201	22.7874	20.6138	20.3662	6.79984	10.4295	10.1076	8.06116	10.9852	32.2848	9.60807	8.16587			16.4131	7.78178
22.4086	16.4413	24.6609	21.7141	22.8373	20.2751	19.8684	6.98252	11.1761	10.2484	8.49477	11.1406	33.9608	9.96966	8.35728			16.5691	7.83323
22.0687	16.4115	25.1185	22.464	22.8238	19.8411	18.817	7.28064	11.4882	10.5196	8.9455	11.39	34.5074	10.3025	8.83025			16.7206	7.7792
21.6991	16.5544	25.6171	23.3397	22.869	19.6085	17.9129	7.85945	11.7474	11.0896	9.03439	11.584	35.2528	10.6503	9.18651			16.9337	7.80171
21.5289	16.9107	25.9237	23.9596	22.988	19.6488	17.6132	8.18475	12.0645	11.2344	9.58264	11.9589	35.5724	11.4943	9.60636			17.2181	7.73108
21.4746	17.1172	26.6119	24.9163	23.2946	19.8998	17.2631	8.4467	12.7746	11.3857	9.98027	12.2767	35.6306	11.8763	10.4697			17.5612	7.69316
21.6992	17.5201	26.8617	25.2616	23.6826	20.7311	17.1343	8.79292	13.2707	11.6381	10.4205	13.105	35.8878	12.363	10.8734			17.9495	7.64009
22.2501	18.007	26.8814	26.1832	24.0025	21.0961	17.0251	9.11756	13.75	11.8155	10.9262	13.5293	35.6716	13.5072	11.2929			18.337	7.51884
22.5155	18.5055	26.8998	26.6531	24.8769	21.8597	17.0647	9.86189	14.2196	11.9979	11.2928	13.9673	35.2895	14.1258	11.8117			18.7294	7.36711
22.9364	19.2426	26.9322	27.1089	25.5933	22.2996	17.3084	10.354	15.0914	12.2083	12.1421	14.5324	35.1081	14.6975	12.8947			19.23	7.16668
23.2625	19.4691	26.809	27.5966	25.829	23.5733	17.413	10.8184	15.4151	12.7761	12.5179	15.0483	34.4748	15.2042	13.5324			19.5826	6.95998
23.586	20.3129	27.1589	28.2523	26.485	24.6374	17.4637	11.2437	15.7029	13.0741	12.9657	15.9074	32.9358	16.2926	14.173			20.0128	6.69045
24.0408	21.042	27.076	28.5901	27.0055	25.2319	17.6286	11.9423	15.9297	13.4986	13.8873	16.332	32.0057	16.7953	15.3818			20.4258	6.38603
23.8569	21.5249	27.1547	30.1112	27.6393	26.4713	17.713	12.5483	16.3887	14.3576	14.287	16.7467	30.9995	17.1367	15.8057			20.8494	6.3001
24.1823	21.5862	26.8726	29.8916	27.6967	27.6744	17.9393	12.9848	16.4993	14.7929	15.2787	17.2255	30.0803	17.9257	16.2659			21.1264	6.01701
24.5193	21.3292	26.693	30.341	27.957	28.2572	18.0326	13.3949	16.7356	15.1873	15.8886	18.2742	28.5248	18.1709	17.0613			21.3578	5.75461
24.711	20.9868	26.4538	30.8169	27.5203	28.9648	18.2438	13.73	16.9551	15.9151	16.2968	18.9053	26.5138	18.4449	17.2655			21.4483	5.49596
24.8305	20.3817	25.3712	30.8503	27.3217	29.7421	18.4981	14.6088	17.1591	16.2526	17.5219	19.3749	25.3495	18.6396	17.7958			21.5798	5.18532
25.2786	19.8391	24.6969	30.2138	26.8602	30.1853	18.708	15.0359	17.424	16.5565	18.0869	19.8135	24.2825	18.814	18.5557			21.6234	4.89807
25.4975	19.4215	23.0012	28.8132	25.8086	30.2787	19.1386	15.424	17.6797	16.758	19.1727	20.6719	23.2676	18.8525	18.9181			21.5136	4.42511
25.4104	19.3212	21.5004	26.7515	25.4795	29.8736	19.4204	15.7431	17.7344	17.0041	19.7021	20.8928	22.1181	18.927	19.2034			21.2721	3.96888
24.4927	18.9172	20.4996	25.1655	24.3159	29.8641	20.0078	16.4473	17.8173	17.0551	20.1324	21.202	20.2517	18.906	19.5985			20.9782	3.57377
23.6055	18.5227	18.4083	22.2473	23.6064	29.2154	20.3019	16.7957	18.1259	17.3011	20.7306	21.4833	19.3788	18.7572	20.1351			20.5743	3.18012
22.9666	18.4671	15.6398	20.9381	22.9667	28.6677	20.9425	17.0737	18.2479	17.5209	20.9315	21.6836	18.7249	18.7837	20.4189			20.2649	3.15742
21.5163	18.3134	14.9054	18.0382	22.1961	28.339	21.0975	17.4078	18.5141	17.826	21.4441	22.3155	18.0168	18.6395	20.7068			19.9518	3.13805
20.2582	17.9856	11.9365	17.1021	21.4781	28.3032	21.1444	17.73	18.7706	18.0356	21.642	22.4488	17.3304	18.4728	21.0285			19.5778	3.55607
19.5042	17.0757	9.42262	14.4881	19.7579	28.1587	20.825	18.4837	19.2715	18.4445	21.9551	23.0665	16.6944	18.5748	21.2352			19.1305	4.14024
18.2809	15.7859	8.44793	13.192	17.6368	27.9313	20.596	18.867	19.663	18.6748	22.7127	23.3918	16.7313	18.5711	21.5803			18.8042	4.51307
17.1029	15.1101	6.74134	11.1027	16.5114	26.929	19.4653	19.2948	19.9348	19.0135	23.0417	23.8034	16.3695	18.9789	22.0143			18.3609	5.00641
15.3067	13.6577	5.7502	9.93205	13.869	26.6204	18.9584	19.757	20.225	19.3884	23.82	23.8662	16.1523	19.5215	22.4023			17.9485	5.58616
14.5712	11.8755	3.84672	8.16422	11.0518	25.8543	17.7989	20.6021	20.7301	20.1498	24.2989	23.793	16.0638	20.056	22.7509			17.4405	6.40459
12.9819	9.8771	2.03364	7.05586	9.87338	24.5045	17.1579	20.999	20.9711	20.595	24.6499	23.841	16.0685	21.5381	23.7847			17.0621	7.14308
11.5436	8.38347	1.23325	5.33448	7.46758	23.7244	15.029	21.3786	21.3475	21.111	25.5847	23.8634	16.0942	22.4186	24.3655			16.592	7.95691
10.6629	7.4709	-0.219533	4.63321	6.28739	22.1174	13.0469	21.8797	21.5948	22.4604	25.9774	23.9548	16.115	22.9867	25.0695			16.2692	8.59575
9.45938	5.52877	-1.604	3.41718	4.28346	20.1784	11.3805	22.1934	22.4495	23.0865	26.2523	24.2425	15.9353	23.553	25.9194			15.7517	9.46601
8.04151	3.88969	-2.05019	2.8374	2.27362	19.2376	8.56704	22.8619	23.0182	23.601	26.3724	24.342	16.1522	24.474	26.1607			15.3186	10.2211
7.36466	2.88097	-2.69131	1.75422	1.55629	17.1889	7.478	23.2091	23.6707	24.7501	26.5806	24.6107	15.9048	24.7781	26.4301			15.0311	10.7799
6.43285	2.26674	-3.64898	0.702092	0.507057	14.7359	5.03359	23.5469	24.1279	25.0872	26.1507	25.4869	15.7575	24.9102	26.6636			14.5173	11.4047
5.78432	1.46816	-3.65421	0.357067	-0.160961	13.4259	3.93474	23.8937	25.3067	25.5601	26.266	25.8146	15.7235	25.3022	26.8864			14.3939	11.8574
5.69869	1.45373	-3.67426	-0.106464	-0.434183	11.1099	1.77337	24.6871	25.8359	25.8228	26.2508	26.3088	15.8773	25.4479	26.8573			14.1939	12.2442
5.43017	2.02947	-3.09662	-0.106542	-0.767843	8.32413	0.208772	24.8098	26.203	26.3432	26.2762	26.7324	16.0293	25.6745	27.2255			14.0877	12.5205
5.40765	2.70697	-2.47737	0.01832	-0.878029	6.84344	-0.550321	25.0357	26.7204	26.4421	26.2076	27.3452	16.8519	25.8319	27.8541			14.224	12.6983
5.82785	3.35948	-1.1556	0.200909	-0.356747	4.32871	-2.11818	25.577	27.3178	26.8353	26.4193	27.6122	17.2988	26.7109	28.1542			14.4008	12.9438
6.69487	5.10764	0.264522	1.12045	0.690682	2.06858	-2.50177	25.7171	28.0096	27.2637	26.4522	27.7034	17.7546	26.9952	28.3273			14.7779	12.846
7.98074	6.88565	1.21988	1.5404	1.25477	1.11929	-3.08169	25.9445	28.6553	27.3296	26.3307	27.9167	18.2708	27.1501	28.7764			15.1529	12.8062
8.60467	9.624	3.31103	3.36261	2.60748	-0.764973	-3.27012	26.2174	29.1548	27.3129	26.4255	27.8847	18.8321	27.4642	29.0641			15.722	12.5702
10.1717	10.8854	5.36983	4.68089	3.27746	-1.04876	-3.35272	26.4676	29.4788	27.9542	26.2685	27.6576	19.6337	27.4451	29.0298			16.2613	12.2962
11.8247	14.5427	6.61313	7.71286	5.43182	-1.59752	-3.39897	26.8542	29.9353	28.0217	25.4433	27.6561	19.7298	27.3229	28.8662			16.9972	11.7969
12.9093	17.4356	9.21042	9.15283	6.83296	-1.90175	-3.26025	27.4296	30.0689	28.1041	25.0468	27.5653	20.0807	27.1084	28.483			17.6177	11.4248
15.0096	20.2945	10.7043	12.0879	7.65181	-1.84028	-2.72099	27.604	30.1209	28.2036	24.1034	27.641	20.2686	26.1876	27.8275			18.2096	10.935
17.4491	23.2543	13.0243	14.0201	9.27376	-1.40757	-2.39418	27.6305	30.1155	28.1387	23.4804	27.8017	20.4027	25.5888	27.096			18.8983	10.4869
18.8423	24.1226	15.5543	17.4477	10.7642	-0.188322	-1.29647	27.7189	29.7223	28.0859	22.8324	27.7044	20.4462	24.9872	25.4307			19.4783	9.74082
21.1821	24.7953	16.5438	19.0326	11.3831	0.662605	-0.535038	27.7731	29.5693	28.078	21.3933	27.6936	20.4726	23.3828	24.5006			19.7285	9.32102
23.0236	24.3296	17.952	22.5097	12.7488	2.32457	1.58361	27.7578	29.3068	27.4681	20.4407	27.4945	20.429	22.7963	23.7651			20.262	8.54663
23.7259	24.0606	17.9851	25.1255	13.0651	4.11805	3.72213	27.651	28.9126	27.2495	18.4189	26.9199	20.3457	22.0341	21.9754			20.354	7.89752
24.0978	23.5235	17.8727	26.6831	15.0334	4.70317	5.19157	27.5671	28.3014	26.5559	17.5037	26.5833	19.7451	21.1425	20.9841			20.3659	7.44218
23.7065	23.3516	17.8259	29.5149	16.4022	5.99404	7.54331	27.4819	27.9506	25.4413	16.5857	26.0891	18.9279	19.1989	19.8575			20.3914	6.9773
23.9252	23.1275	18.0975	30.5334	17.2013	6.97058	8.7075	26.9895	27.4929	24.5883	14.6985	25.5463	18.4572	18.1142	17.4359			20.1257	6.77216
23.9613	23.1234	18.3306	30.6717	18.0376	7.58965	11.4768	25.8802	26.858	23.8535	13.8292	24.3855	18.009	17.0331	16.3899			19.962	6.28024
23.3264	23.1993	18.8319	30.3474	18.911	8.82758	12.9165	25.1928	25.5365	22.8794	12.5533	23.5383	17.2758	14.9259	15.4553			19.5812	5.92206
23.4016	22.7201	18.7959	29.4091	19.4975	10.8093	16.6341	24.3886	24.8139	20.7472	12.0573	22.7779	16.8823	13.9696	13.5774			19.3655	5.34584
22.8192	22.08	18.5566	28.9267	20.0138	11.9435	19.6514	23.5169	23.8988	19.6632	11.5631	21.8123	16.148	13.2243	12.7808			19.1066	5.08579
22.6837	22.8935	18.3438	28.7386	20.387	13.8722	20.4375	21.611	22.8601	18.468	11.1691	20.6347	15.749	11.9061	12.1815			18.7957	4.97881
22.5234	23.5803	18.5963	28.3181	21.2188	15.9998	21.5628	20.5737	20.7727	16.295	11.2266	18.4924	15.3308	11.3051	11.0362			18.4555	4.97238
22.1907	23.739	18.9839	28.1029	21.6937	17.3358	21.9054	19.5563	19.7819	15.3087	11.6631	17.4638	15.2697	11.0093	10.8584			18.3242	4.94186
22.2882	22.7091	19.4253	28.3106	21.9182	19.1181	23.3611	18.4267	18.7063	14.4458	11.6681	16.4646	15.2099	10.727	10.6349			18.2276	5.10014
22.5882	21.1006	18.7143	27.7809	22.0432	20.2818	23.8672	17.2786	17.7277	13.0555	12.0153	15.374	15.1791	10.646	10.6363			17.8859	5.11749
23.0671	19.8116	18.5191	27.3498	22.1101	21.0312	24.5261	15.1611	16.7108	12.3717	12.5689	13.6421	15.5434	10.7407	10.729			17.5922	5.23933
21.8886	18.9114	18.7307	26.9246	21.9871	22.1416	24.5614	14.0081	15.3121	11.7431	13.1054	12.9789	16.0315	10.879	10.8654			17.3379	5.22784
21.3728	18.5574	18.9986	26.8001	21.86	22.3072	24.809	12.8961	14.4359	11.2735	13.9628	12.4306	16.5235	11.4849	10.9776			17.246	5.25539
20.2209	18.0653	19.1459	27.576	22.046	22.2496	24.9803	11.6958	13.6305	10.6182	14.2923	12.0757	17.3035	11.8028	11.5289			17.1488	5.43251
18.924	17.5025	19.2389	29.3419	22.8271	22.0444	24.961	9.76841	13.0264	10.3992	14.6523	11.5175	19.1759	12.2372	11.895			17.1674	5.88188
18.3378	16.9034	19.3028	29.7589	23.255	22.1023	24.0203	8.9683	12.0146	10.2231	14.8099	11.4566	19.5343	12.5708	12.1462			17.027	6.00438
16.9316	16.7312	19.5882	29.3144	23.0982	22.0185	23.7288	8.18078	11.6336	10.3694	14.9066	11.6949	20.7226	13.3688	12.8966			17.0123	5.93426
15.7352	16.1448	19.9622	28.712	22.8813	21.2349	24.0912	7.48841	11.4927	10.621	15.2321	11.6806	21.5572	13.7487	13.2148			16.9198	5.91348
15.2126	15.3971	20.1919	27.9379	22.8178	21.0546	24.4437	6.89221	11.3483	10.9005	15.3473	12.1595	22.534	14.0461	13.5285			16.9208	5.9165
14.5187	14.9821	20.6661	27.9991	23.1767	21.2355	24.0655	6.00583	11.5081	11.664	15.3678	12.9946	23.9294	14.6287	13.9871			17.1153	6.04384
14.1722	14.9008	21.2666	28.0612	23.5113	21.4623	23.1967	5.76172	11.8123	12.146	15.377	13.3403	24.4607	14.8467	14.1952			17.2341	6.0581

## Sheet: Ankle y
Angle																	Mean	SD
13.3043	13.4676	24.3072	25.1216	21.6262	22.8538	13.2884	7.98018	7.72893	7.97224	10.0493	9.95334	10.4128	11.4408	9.86148			13.9579	6.25729
13.439	14.0821	24.4069	24.1084	21.3779	22.783	13.771	7.7624	7.58289	8.06935	11.0921	9.96256	10.5833	11.3864	9.76142			14.0112	6.08814
13.9415	14.3717	23.7787	23.6855	21.2606	22.3375	13.8786	7.04401	7.13354	7.92486	11.0597	9.48943	10.7503	10.7443	9.37909			13.7853	6.06555
14.2434	14.8181	23.0103	22.1773	21.0291	21.7991	14.5231	6.61499	6.86396	7.80394	10.6977	9.24954	11.0863	10.4971	9.19472			13.5739	5.84161
14.9053	14.7732	21.7604	21.2894	20.2562	20.9913	15.4101	6.18992	6.61043	7.51426	10.332	8.94457	11.2444	10.0021	8.94006			13.2776	5.62401
15.4956	14.6385	20.9108	19.7649	19.7889	20.185	16.0845	5.61588	6.21184	7.10785	10.3371	8.57557	11.4147	9.24609	8.17147			12.9032	5.51785
15.6651	14.7384	20.3119	18.9713	18.8709	19.5794	16.44	5.09087	5.35142	6.75369	10.0811	8.23926	11.5462	8.8435	7.65455			12.5425	5.50917
15.9273	13.9904	19.1508	17.4741	17.8556	18.5714	16.5112	3.97728	4.86623	6.45811	9.81704	7.44413	11.837	8.33167	7.23281			11.963	5.38507
15.7191	13.3646	17.718	16.1505	17.328	17.5945	16.2707	3.43257	4.31947	5.75664	9.50493	6.9319	12.1318	7.80608	6.19461			11.3482	5.28988
15.5941	13.0106	17.027	15.6119	16.0973	17.2062	16.2009	2.81626	3.99609	5.27787	8.79882	6.31135	12.4243	6.64074	5.58796			10.8401	5.34409
14.8608	12.5983	15.7862	14.2823	14.745	16.421	16.0377	2.39728	2.95983	4.90501	8.41462	5.82185	12.7117	6.15201	5.10902			10.2135	5.21733
14.5594	12.0499	15.178	13.4207	14.1002	16.091	15.5256	1.40075	2.61078	4.48895	7.43182	4.77819	12.9511	5.48331	4.27281			9.62284	5.3486
14.3184	11.2099	13.735	12.5891	12.6382	15.3981	15.1482	0.967797	2.2851	3.74462	6.97044	4.27685	13.3098	4.58345	3.79881			8.99825	5.27276
14.1851	10.7313	12.2327	11.9338	11.9024	14.6861	14.5481	0.47712	1.95584	3.41865	6.31112	3.92428	14.1411	4.06303	3.4165			8.52848	5.24763
13.6935	10.5174	11.8471	11.4321	10.8124	14.4386	14.1688	0.042565	1.61448	3.06665	5.36873	3.4895	14.699	3.59226	3.09017			8.12489	5.32267
13.3598	9.77428	10.8856	10.9921	10.7441	13.9143	13.658	-0.364543	0.980596	2.23313	4.83413	2.66394	15.4114	3.25158	2.52897			7.65782	5.47931
12.532	9.05597	10.688	10.4437	10.401	13.522	13.2303	-0.782056	0.81709	1.91835	3.80074	2.47287	15.9468	2.43947	2.31553			7.25345	5.54447
11.8668	8.34909	10.4622	10.0754	9.92609	13.1739	12.584	-0.886563	0.728143	1.57028	3.36138	2.14867	16.6885	2.19759	2.08782			6.95556	5.56541
11.4524	8.00732	10.1278	9.4662	9.74602	12.5205	11.8244	-0.943134	0.501727	1.1034	2.91482	1.98519	17.7403	1.93211	2.01724			6.69308	5.63393
10.5224	7.81291	10.0034	9.38117	9.71707	11.9433	11.3107	-1.02252	0.388588	1.1215	2.19787	1.86063	17.5938	1.61574	2.02229			6.43124	5.55108
9.57061	7.49122	10.0628	9.40105	9.64117	11.4838	10.125	-1.18494	0.404137	0.872335	1.96952	1.54633	17.5011	1.46601	1.97124			6.15476	5.46029
9.12054	7.17276	10.2653	9.49949	9.53995	10.5878	9.6289	-1.17884	0.455696	0.87604	1.59046	1.34656	17.6185	1.37505	1.83789			5.98241	5.42236
8.83234	7.03083	10.4973	9.59815	9.31482	10.0428	9.26802	-1.07503	0.424082	0.705607	1.3926	1.22751	17.9776	1.21868	1.98597			5.89608	5.44928
8.22508	7.00443	10.6794	9.65454	9.32767	9.65621	8.93432	-0.989128	0.617077	0.724285	1.23565	1.20662	18.7898	1.18328	2.02473			5.88493	5.52901
8.05671	6.94564	10.9961	10.3323	9.31127	9.11509	8.41711	-1.03185	0.672177	0.784928	1.19896	1.22067	18.9392	1.34782	2.13131			5.89583	5.54305
7.94107	7.16874	11.49	11.0865	9.55535	8.7938	7.90329	-0.692459	0.824681	0.988802	1.10581	1.27142	19.1831	1.33282	2.31005			6.01753	5.58953
7.94935	7.52503	11.877	11.7038	9.66723	8.71625	7.71217	-0.495129	0.914014	0.969323	1.24979	1.43711	19.1527	1.63397	2.41463			6.16181	5.59476
7.91096	7.75941	12.7147	12.7258	10.0263	8.58022	7.6731	-0.419108	1.14545	1.06081	1.48995	1.56537	18.8657	1.87607	2.72512			6.37999	5.62522
8.00164	8.26998	13.2699	13.1522	10.5902	8.72896	7.64142	-0.29639	1.26545	1.27732	1.61936	1.9248	18.5407	2.07281	2.93737			6.59972	5.61386
8.43656	8.97074	13.4957	14.5434	10.9888	8.78527	7.75966	-0.144797	1.49882	1.35686	1.94287	2.03368	18.2568	2.41521	3.03144			6.8914	5.67843
8.65811	9.83207	14.3589	15.249	12.2165	8.9993	7.84532	0.17984	1.70103	1.49814	2.09193	2.25506	17.6903	2.70774	3.22154			7.23365	5.74782
9.13929	10.8127	14.8531	16.3038	13.0958	9.25207	8.27453	0.385043	2.21037	1.73307	2.87167	2.52974	17.3285	2.95288	3.61031			7.6902	5.7945
10.0254	11.282	15.7747	17.166	13.5077	9.77208	8.58504	0.715308	2.48729	2.34307	3.21016	2.67788	16.6577	3.32181	3.77889			8.087	5.82128
10.6039	12.473	17.1769	18.8639	14.8515	10.355	8.83509	1.00128	2.83028	2.60232	3.63289	3.30977	15.5775	4.27419	4.22222			8.70732	6.01305
11.6778	13.6363	17.7401	19.7069	15.6981	10.6845	9.2024	1.60532	3.18318	2.90715	4.52638	3.73761	14.9099	4.64558	5.04499			9.2604	6.03142
12.0669	14.7435	18.9818	22.4285	17.0661	11.9889	9.4198	1.89308	3.66366	3.696	4.84204	4.16391	14.2832	5.13062	5.46793			9.98906	6.46422
12.7783	15.2161	20.1963	22.8864	17.9708	13.3268	9.93659	2.21116	3.93234	3.99196	5.70964	4.54957	13.7059	5.88957	5.85131			10.5435	6.5719
13.8642	16.0677	20.9041	24.9291	18.706	14.0496	10.3652	2.49767	4.2599	4.46408	6.03328	5.31306	12.7517	6.19058	6.4565			11.1235	6.8616
14.8366	16.8384	22.4775	26.3708	19.6658	15.1395	11.1293	2.86071	4.46739	5.16699	6.47145	5.77819	11.3567	6.59428	6.63403			11.7192	7.22402
15.3861	17.4242	23.1802	28.2497	20.2837	16.3187	12.0972	3.41985	4.64696	5.48794	7.33733	6.20191	10.568	6.86718	6.86175			12.2887	7.5414
16.6661	18.0217	23.4042	28.6066	21.5412	17.1741	12.6582	3.69668	4.93034	5.87221	7.51232	6.60152	9.96128	7.29248	7.30352			12.7495	7.68957
17.6863	18.1467	23.647	29.2661	22.2889	18.1513	13.9546	3.84863	5.14611	6.18771	7.89803	7.20649	9.36811	7.51374	7.56931			13.1919	7.85488
18.1273	19.0403	24.1756	29.1797	22.8936	18.8632	14.6962	3.92355	5.26994	6.57418	8.07989	7.44696	8.55188	7.83139	7.81048			13.4976	7.98558
18.5547	19.5657	24.2649	28.6844	23.8731	19.4107	16.1944	4.28568	5.45149	6.76093	8.20137	7.72038	7.02627	8.32148	8.26046			13.7717	8.06331
19.2698	20.4909	24.5072	27.9342	25.3253	19.9502	16.8759	4.51544	5.91908	7.04824	8.72392	7.98008	6.36191	8.41874	9.0108			14.1554	8.14198
19.6099	21.0935	24.1649	27.802	25.8811	20.5691	18.6388	4.67866	6.07883	7.39198	8.8389	8.13696	5.68155	8.69494	9.31066			14.4381	8.24709
20.0648	22.4157	24.4913	27.2872	27.1979	20.857	20.0558	4.90977	6.27948	7.69068	9.36995	8.5934	5.22223	8.93206	9.6485			14.8677	8.43118
20.913	23.8121	23.4571	27.2145	27.7057	22.0855	20.9503	5.01709	6.54138	7.84794	9.53672	8.80963	4.55955	9.29958	10.1995			15.1966	8.59762
21.1815	25.0504	22.5092	26.3503	28.5096	23.206	22.2266	5.49385	6.91347	8.27612	9.80386	9.1588	3.95077	9.60675	10.4671			15.5136	8.68646
21.9506	26.185	22.3021	25.8983	28.6856	23.5381	23.0472	5.8173	7.17285	8.4048	10.3061	9.50043	3.49266	9.84004	10.8664			15.8005	8.77634
22.6449	26.6457	21.8902	25.1033	28.6702	23.9538	24.0434	6.10428	7.39307	8.5883	10.5933	10.0405	3.11318	10.5019	11.4787			16.051	8.75023
22.8307	26.8135	21.1927	24.4539	28.052	24.5201	24.7961	6.38655	7.65882	8.78268	11.3101	10.2972	2.6078	10.8918	11.9288			16.1682	8.64966
22.8495	26.111	20.3258	23.6234	26.985	25.6362	25.8434	6.98475	8.18447	9.30722	11.6681	10.6206	2.16663	11.3376	12.3311			16.265	8.43783
22.6611	24.9081	19.6287	22.9543	26.4501	26.4077	26.4064	7.37269	8.4872	9.63071	12.1353	10.9872	1.29209	12.3075	13.141			16.318	8.2773
22.4119	24.1216	19.2883	21.9578	25.5139	26.709	26.7707	7.68206	8.83183	9.9993	12.9732	11.6308	0.979556	12.8089	13.539			16.3479	8.01541
22.1404	23.3853	18.7459	21.3115	24.9076	27.524	27.1752	8.09437	9.07192	10.9866	13.4132	12.1015	0.565558	13.1738	14.1018			16.4466	7.88024
22.1182	22.1999	18.3656	20.527	23.907	27.6188	26.7351	8.41346	9.94097	11.4447	13.8569	12.6948	0.101948	13.6174	14.8552			16.4265	7.56997
21.3114	21.2698	18.2371	20.122	22.5684	27.5304	25.8576	9.08015	10.3601	11.8602	14.0261	13.0345	-0.175933	14.565	15.1177			16.3176	7.19002
20.9861	20.6248	17.9701	19.6648	21.9621	27.0544	25.5687	9.32201	10.8437	12.8297	14.344	13.4032	-0.592025	14.9998	15.4839			16.2977	6.96326
20.2747	20.3005	17.9724	19.0961	21.4365	26.0199	24.5251	9.68081	11.2519	13.3193	14.4859	14.2941	-0.799384	15.322	15.7969			16.1984	6.60016
19.8721	20.2909	18.2669	18.9643	20.8312	25.3714	24.0602	9.90509	12.0297	13.6568	14.5945	14.59	-0.823817	16.0726	16.3104			16.2662	6.36905
19.9276	20.7091	18.4571	19.0597	20.6203	24.3202	22.8266	10.3271	12.4179	13.9508	14.7769	15.0672	-0.860286	16.1937	16.2635			16.2705	6.12392
19.9969	21.4068	18.9628	19.2347	20.5834	23.086	21.9479	10.3593	12.6485	14.4735	14.793	15.4247	-0.781451	16.3683	16.5234			16.3352	5.96751
20.2673	22.2512	19.5398	19.6854	20.5145	22.3635	21.4276	10.4945	12.9759	14.5508	14.646	15.8345	-0.168539	16.4383	16.7261			16.5031	5.82785
20.6147	22.8	20.4012	19.98	21.2495	21.3999	20.7025	10.8075	13.3574	14.7512	14.6582	16.0535	0.01358	16.5704	16.6901			16.67	5.78495
21.5996	23.909	20.9865	20.7887	22.0293	20.5178	20.5676	10.9047	13.6663	14.9739	14.6517	16.2799	0.299956	16.4769	16.5377			16.946	5.8996
22.5926	25.0511	21.5714	21.3395	22.4916	20.2344	20.1314	10.705	13.9115	14.9152	14.1562	16.6306	0.730157	16.2925	16.1469			17.1267	6.05737
23.1868	26.8108	22.6415	22.7694	23.3179	19.318	20.0103	10.7515	14.0383	14.9609	14.2617	16.676	1.2915	16.1045	16.1204			17.484	6.31545
24.1078	27.6954	23.3647	23.7633	23.5919	19.3037	19.6939	10.693	14.0024	14.9871	14.2222	16.5381	1.71188	15.9671	15.8984			17.7027	6.52756
25.0203	29.753	23.9178	25.8586	24.7515	18.9335	19.6542	10.8534	13.9102	14.8682	13.8121	16.6084	1.86189	15.8992	15.7644			18.0978	7.07195
25.6572	31.2709	24.7139	26.8744	25.3924	18.9245	19.869	10.9706	13.8515	14.7322	13.7863	16.4205	2.3047	15.8584	15.5087			18.409	7.415
26.9328	32.4305	25.4373	28.5914	25.7199	18.9935	20.073	10.9397	13.701	14.6676	13.8758	16.2545	2.57517	15.5039	15.2004			18.7264	7.85574
28.2996	33.2153	25.9593	29.8975	26.3909	19.216	20.3873	10.8386	13.5582	14.4592	13.8578	16.0628	2.91327	15.2861	14.9004			19.0161	8.25327
29.0574	32.8999	26.5595	31.8631	26.7685	19.9433	20.972	10.8605	13.128	14.2398	13.7474	15.8153	3.22755	15.1165	14.3543			19.2369	8.56825
30.2205	31.5819	26.7347	32.9018	26.6149	20.3078	21.495	10.7645	13.0427	14.0881	13.8184	15.6416	3.46137	14.5623	14.0309			19.2844	8.67426
30.5733	29.6408	26.6559	34.9932	26.4171	21.098	22.7245	10.5594	12.8174	13.7568	13.5842	15.392	3.64619	14.5864	13.7749			19.348	8.84333
30.5993	27.6751	25.2333	36.1773	25.977	21.8985	24.0666	10.4975	12.4621	13.7282	13.2196	14.9235	3.88291	14.3218	13.3335			19.1997	8.86908
29.5246	26.6778	24.4002	37.0237	25.9681	21.9292	25.2289	10.4456	12.0394	13.2898	13.0793	14.709	3.91572	14.1102	13.0441			19.0257	8.92139
27.4026	24.7593	22.8913	37.3291	25.3594	22.0541	26.7719	10.4826	11.9273	13.1228	12.8204	14.5144	4.05734	13.436	12.5739			18.6335	8.75859
26.9744	23.0476	21.6873	37.0816	25.2734	21.9887	27.4076	10.2099	11.7874	12.905	12.4747	14.1971	4.12153	13.0101	11.5779			18.2496	8.73862
25.8417	21.6827	21.25	35.0789	24.54	22.0937	28.772	9.88752	11.6145	12.7782	12.2136	13.9314	4.23151	12.5806	11.1377			17.8423	8.46177
24.2808	20.6725	20.6705	33.8099	23.8471	22.737	29.3098	9.71673	11.2114	12.4985	12.0873	13.7212	4.18524	11.7463	10.8134			17.4205	8.29378
23.6659	19.7041	19.682	30.8224	23.5989	24.0199	30.5301	9.54091	11.0744	11.9267	11.9457	13.4922	4.31848	11.2676	10.1272			17.0478	8.11131
22.4875	17.8816	19.0941	29.4793	22.5057	24.6863	30.5225	9.39714	10.8426	11.5195	11.9477	13.2368	4.57119	11.0908	9.76796			16.6021	7.87409
21.694	17.5406	18.1021	27.4777	22.2228	25.6993	29.938	9.02886	10.5821	11.0062	11.9484	12.7074	4.66953	10.3435	9.43969			16.16	7.70526
21.3568	17.3932	17.7085	26.4038	21.5276	26.6715	28.4221	8.7492	9.95832	10.3014	12.0498	11.7928	4.8807	9.96316	8.63803			15.7211	7.59937
20.4237	17.2034	17.8752	24.7301	20.6061	27.3057	27.533	8.60405	9.56573	9.85536	12.0679	11.3686	5.21692	9.6847	8.55206			15.3728	7.36445
19.6561	15.9041	17.926	24.2223	20.2562	27.5697	26.7724	8.27697	9.21051	9.58964	11.8712	10.9633	5.57424	9.31529	8.3634			15.0314	7.26827
19.5784	14.1585	16.8082	22.4792	18.9761	27.3435	26.2454	8.02718	8.93214	8.90025	11.7433	10.533	6.1925	8.94407	8.25963			14.4748	6.99109
19.2379	12.7903	16.2312	21.6224	18.3067	27.3558	24.9199	7.54899	8.57092	8.61157	11.2138	9.69916	6.6398	8.68936	7.93871			13.9584	6.83281
17.7468	11.9903	16.0554	20.0856	16.8973	26.6839	23.3371	7.34476	8.07368	8.28276	11.1277	9.355	7.15032	8.5222	7.77177			13.3616	6.36577
17.233	11.7969	16.1714	19.433	15.7189	25.9783	22.8304	7.11381	7.75241	8.03377	10.8103	9.12793	7.74487	8.21765	7.56625			13.0353	6.15224
16.2005	11.5631	15.9556	19.2176	15.4019	24.3048	21.7663	6.69724	7.3967	7.61514	10.782	8.76185	8.43065	8.02333	7.51361			12.642	5.7752
15.2546	11.2745	15.6801	20.0297	15.2503	22.5351	21.2235	6.25951	7.11681	7.42037	10.8328	8.27826	9.65036	7.97603	7.49285			12.4183	5.53012
14.7345	11.1275	15.6406	20.1076	14.7566	21.8866	19.5399	6.00519	6.52994	7.11374	10.7048	8.12683	10.1389	7.94501	7.55854			12.1277	5.31321
13.5254	11.1907	15.5505	18.9544	14.2262	20.7834	18.858	5.81676	6.27825	6.79924	10.6697	7.91193	10.7068	7.82965	7.55096			11.7768	4.98355
12.4489	10.9333	15.4498	18.1944	13.5714	19.1397	18.6877	5.66733	6.0663	6.63924	10.8037	7.67164	11.3924	7.9403	7.67407			11.4853	4.67202
11.9984	10.5178	15.4467	17.2572	13.3727	18.7904	18.6399	5.44991	5.83925	6.56007	10.7825	7.52748	12.0499	7.90004	7.75248			11.3256	4.58075
11.3132	10.4663	15.4626	17.2999	13.5049	18.6831	18.21	5.11756	5.54565	6.44951	10.661	7.33492	12.8454	8.04902	7.67622			11.2413	4.61497
10.9901	10.6517	15.6469	17.438	13.7297	18.6229	17.2613	4.95225	5.31583	6.34233	10.5569	7.24572	13.0797	8.1268	7.64882			11.1739	4.59933

## Sheet: Ankle z
Angle																	Mean	SD
-49.3199	-51.6643	-62.1835	-60.5914	-59.249	-59.5922	-52.4652	-30.8937	-28.7717	-29.2664	-34.7815	-33.7634	-29.4226	-37.6136	-34.3716			-43.5967	13.0776
-49.5269	-52.577	-62.2556	-59.8713	-59.0348	-59.5355	-53.1581	-30.3066	-28.3846	-29.5118	-37.0657	-33.7839	-29.768	-37.5005	-34.143			-43.7616	13.0257
-50.2825	-52.9933	-61.7939	-59.5588	-58.9325	-59.1739	-53.3092	-28.3165	-27.1748	-29.1462	-36.9968	-32.7187	-30.1039	-36.1364	-33.2574			-43.3263	13.3857
-50.7242	-53.6183	-61.2056	-58.3835	-58.7285	-58.7243	-54.1911	-27.0893	-26.4354	-28.8381	-36.2183	-32.168	-30.7724	-35.5972	-32.8233			-43.0345	13.5216
-51.6615	-53.5564	-60.1895	-57.6441	-58.0266	-58.0229	-55.3409	-25.845	-25.7309	-28.0921	-35.4146	-31.4574	-31.0834	-34.4938	-32.2163			-42.585	13.7159
-52.463	-53.3693	-59.4538	-56.2851	-57.586	-57.2888	-56.1686	-24.1202	-24.6052	-27.0267	-35.4259	-30.582	-31.416	-32.7468	-30.3312			-41.9246	14.0881
-52.6874	-53.5082	-58.9119	-55.5292	-56.6832	-56.714	-56.5896	-22.4989	-22.1018	-26.0806	-34.8533	-29.7693	-31.6711	-31.7856	-29.0183			-41.2268	14.5444
-53.0295	-52.4434	-57.802	-54.0049	-55.6234	-55.71	-56.6726	-18.9273	-20.6471	-25.2783	-34.2533	-27.791	-32.2295	-30.5321	-27.9203			-40.191	14.9268
-52.7584	-51.5074	-56.3158	-52.5407	-55.0455	-54.6767	-56.3903	-17.1185	-18.9723	-23.3292	-33.5323	-26.4744	-32.7882	-29.2082	-25.115			-39.0515	15.2925
-52.5938	-50.9588	-55.5488	-51.9111	-53.6204	-54.2486	-56.3075	-15.027	-17.9646	-21.9632	-31.853	-24.8357	-33.3351	-26.1404	-23.4096			-37.9812	15.8075
-51.5999	-50.3016	-54.0819	-50.2666	-51.9194	-53.3508	-56.1124	-13.5801	-14.6561	-20.8797	-30.9109	-23.5097	-33.8651	-24.7999	-22.0295			-36.7909	16.0844
-51.177	-49.3962	-53.3179	-49.1278	-51.0544	-52.9603	-55.4854	-10.0671	-13.5164	-19.651	-28.4097	-20.5873	-34.301	-22.9154	-19.5514			-35.4345	16.8106
-50.8326	-47.9363	-51.376	-47.9704	-48.952	-52.1137	-55.0089	-8.514	-12.4427	-17.4033	-27.1901	-19.1391	-34.9451	-20.2902	-18.1096			-34.1483	17.0412
-50.6395	-47.0628	-49.1421	-47.0158	-47.8148	-51.2046	-54.2246	-6.73804	-11.3477	-16.4	-25.3973	-18.1044	-36.3955	-18.7273	-16.9283			-33.1429	17.226
-49.9128	-46.6624	-48.5308	-46.2586	-46.0241	-50.8788	-53.7114	-5.15374	-10.2032	-15.3042	-22.7347	-16.8104	-37.3365	-17.2868	-15.9074			-32.1811	17.5895
-49.4055	-45.2204	-46.9337	-45.5749	-45.9075	-50.1717	-52.9979	-3.662	-8.0555	-12.6622	-21.1734	-14.3025	-38.501	-16.2294	-14.1265			-30.9949	18.1769
-48.0958	-43.7485	-46.5921	-44.6965	-45.3136	-49.6269	-52.3801	-2.12677	-7.49739	-11.6487	-18.0563	-13.7132	-39.3493	-13.6612	-13.4412			-29.9965	18.4872
-46.9881	-42.2212	-46.196	-44.0896	-44.469	-49.1321	-51.4096	-1.74191	-7.19315	-10.5189	-16.6938	-12.7063	-40.4875	-12.8843	-12.7056			-29.2958	18.5192
-46.2719	-41.4535	-45.5977	-43.0551	-44.1416	-48.1726	-50.2089	-1.5335	-6.4168	-8.99	-15.2878	-12.1953	-42.0299	-12.0258	-12.4767			-28.6571	18.5886
-44.5882	-41.0081	-45.3716	-42.9076	-44.0886	-47.291	-49.3582	-1.24099	-6.02793	-9.04954	-12.9893	-11.8045	-41.8199	-10.9952	-12.4931			-28.0689	18.5581
-42.7497	-40.2568	-45.48	-42.9421	-43.9492	-46.5654	-47.2669	-0.642287	-6.08141	-8.22816	-12.2474	-10.8134	-41.6863	-10.5048	-12.3273			-27.4494	18.4481
-41.8374	-39.4955	-45.8453	-43.1126	-43.7622	-45.0869	-46.3357	-0.664804	-6.25866	-8.2404	-11.0062	-10.1798	-41.8555	-10.206	-11.8931			-27.052	18.3582
-41.2383	-39.1504	-46.2578	-43.2824	-43.3416	-44.145	-45.6365	-1.04744	-6.14999	-7.67652	-10.3539	-9.80098	-42.3665	-9.69112	-12.3751			-26.8342	18.3194
-39.9366	-39.0858	-46.5771	-43.379	-43.3658	-43.4563	-44.9729	-1.36404	-6.81265	-7.73839	-9.83442	-9.73442	-43.4886	-9.5743	-12.501			-26.7881	18.2056
-39.5661	-38.9415	-47.1226	-44.5143	-43.3349	-42.4631	-43.9113	-1.20661	-7.00149	-7.93916	-9.71274	-9.77918	-43.6901	-10.1165	-12.8465			-26.8097	18.1097
-39.3092	-39.4857	-47.9499	-45.7232	-43.7907	-41.8569	-42.8153	-2.45657	-7.52333	-8.61257	-9.40338	-9.94082	-44.0155	-10.0671	-13.4236			-27.0916	17.9892
-39.3277	-40.3367	-48.5787	-46.6716	-43.9972	-41.7087	-42.3968	-3.1823	-7.82841	-8.54833	-9.88129	-10.4673	-43.9751	-11.0548	-13.7599			-27.4477	17.8908
-39.242	-40.8843	-49.884	-48.1647	-44.6494	-41.4469	-42.3106	-3.46162	-8.61659	-8.84982	-10.6752	-10.8736	-43.5912	-11.8438	-14.7525			-27.9498	17.8452
-39.444	-42.0452	-50.7087	-48.7605	-45.6428	-41.733	-42.2404	-3.91215	-9.02395	-9.56127	-11.1012	-12.006	-43.1495	-12.4816	-15.4256			-28.4824	17.7768
-40.3961	-43.5686	-51.0353	-50.6001	-46.3228	-41.8406	-42.5014	-4.46798	-9.81334	-9.82187	-12.1605	-12.3471	-42.7576	-13.5835	-15.7225			-29.1293	17.8147
-40.8703	-45.3354	-52.2387	-51.4752	-48.3071	-42.2461	-42.689	-5.65523	-10.4942	-10.2837	-12.6456	-13.0377	-41.9584	-14.5166	-16.3198			-29.8715	17.8798
-41.876	-47.2136	-52.8969	-52.7162	-49.632	-42.7178	-43.6113	-6.40315	-12.195	-11.0485	-15.1509	-13.889	-41.4358	-15.2923	-17.5292			-30.9072	17.7551
-43.6432	-48.0651	-54.0678	-53.6742	-50.2267	-43.6645	-44.2605	-7.60205	-13.1105	-13.0143	-16.22	-14.3454	-40.441	-16.4484	-18.0485			-31.7888	17.6257
-44.7402	-50.0979	-55.7181	-55.4243	-52.0589	-44.6885	-44.7724	-8.63459	-14.2345	-13.8402	-17.5383	-16.27	-38.7666	-19.3652	-19.3987			-33.0366	17.5735
-46.6639	-51.9189	-56.3397	-56.2309	-53.1336	-45.2506	-45.5073	-10.7957	-15.379	-14.8036	-20.2584	-17.5512	-37.6856	-20.4746	-21.8428			-34.2557	17.23
-47.3267	-53.5152	-57.6336	-58.5861	-54.7516	-47.3618	-45.9329	-11.8144	-16.9161	-17.2544	-21.1967	-18.8091	-36.6377	-21.8984	-23.0665			-35.5134	17.2602
-48.4933	-54.159	-58.8049	-58.9482	-55.747	-49.3508	-46.9173	-12.9313	-17.7645	-18.1571	-23.7113	-19.9304	-35.6435	-24.0672	-24.1558			-36.5854	17.0919
-50.1679	-55.266	-59.4479	-60.4576	-56.5156	-50.3564	-47.7055	-13.9285	-18.7876	-19.5769	-24.6245	-22.1009	-33.9381	-24.9069	-25.8363			-37.5744	17.0148
-51.5662	-56.2125	-60.7817	-61.4271	-57.4679	-51.7882	-49.05	-15.1794	-19.429	-21.6427	-25.8387	-23.39	-31.303	-26.0143	-26.32			-38.4941	17.0935
-52.3168	-56.899	-61.338	-62.585	-58.0521	-53.2307	-50.6477	-17.0758	-19.9799	-22.5661	-28.1623	-24.5418	-29.7371	-26.7507	-26.9343			-39.3878	17.0551
-53.962	-57.5713	-61.5105	-62.7924	-59.176	-54.2127	-51.5233	-18.0004	-20.8411	-23.6547	-28.6195	-25.6079	-28.495	-27.8786	-28.1061			-40.1301	17.0373
-55.1776	-57.7085	-61.695	-63.1659	-59.8055	-55.2732	-53.4153	-18.5036	-21.4899	-24.5345	-29.6126	-27.1843	-27.2489	-28.4557	-28.7983			-40.8046	17.0806
-55.6784	-58.6567	-62.0876	-63.1176	-60.2948	-56.0069	-54.4213	-18.7506	-21.8596	-25.5947	-30.0738	-27.7981	-25.4835	-29.2728	-29.4182			-41.2343	17.202
-56.1505	-59.1884	-62.1527	-62.8371	-61.0519	-56.5502	-56.2999	-19.9339	-22.398	-26.1001	-30.3794	-28.4873	-22.0292	-30.5068	-30.5536			-41.6413	17.3551
-56.9121	-60.0811	-62.3278	-62.3984	-62.0991	-57.0684	-57.0918	-20.6753	-23.7646	-26.8686	-31.6709	-29.1332	-20.4641	-30.7478	-32.3858			-42.2459	17.3366
-57.2623	-60.6344	-62.0797	-62.3193	-62.4778	-57.6428	-58.9787	-21.1974	-24.2247	-27.7739	-31.9501	-29.5192	-18.8249	-31.4253	-33.0968			-42.6272	17.482
-57.7191	-61.7761	-62.3164	-62.0061	-63.3298	-57.903	-60.3432	-21.9301	-24.7978	-28.5478	-33.2165	-30.6247	-17.6983	-31.9989	-33.8835			-43.2061	17.5589
-58.537	-62.8837	-61.5509	-61.9611	-63.6423	-58.9652	-61.1423	-22.2677	-25.5374	-28.9504	-33.6063	-31.1393	-16.046	-32.8729	-35.134			-43.6158	17.7218
-58.7871	-63.7897	-60.8073	-61.4138	-64.1198	-59.8706	-62.2069	-23.747	-26.572	-30.0302	-34.2231	-31.9578	-14.5016	-33.5897	-35.7269			-44.0896	17.6892
-59.4809	-64.563	-60.6392	-61.1175	-64.2215	-60.128	-62.848	-24.7311	-27.2818	-30.3499	-35.357	-32.7438	-13.3239	-34.1257	-36.5946			-44.5004	17.6974
-60.08	-64.8625	-60.2986	-60.5787	-64.2127	-60.4435	-63.5843	-25.5909	-27.877	-30.802	-35.9908	-33.9567	-12.3389	-35.6077	-37.8856			-44.9407	17.5902
-60.2361	-64.9696	-59.7021	-60.1213	-63.8505	-60.8616	-64.1122	-26.4241	-28.5862	-31.2761	-37.5257	-34.5206	-11.0147	-36.4543	-38.8047			-45.2306	17.4889
-60.2518	-64.5141	-58.9246	-59.5123	-63.1962	-61.6481	-64.8085	-28.1487	-29.9597	-32.5304	-38.2679	-35.2198	-9.84831	-37.3987	-39.6051			-45.5889	17.2016
-60.0937	-63.689	-58.2685	-59.0012	-62.8535	-62.1643	-65.1656	-29.2371	-30.733	-33.2858	-39.2125	-35.9967	-7.51072	-39.3679	-41.1578			-45.8492	17.1425
-59.8817	-63.1165	-57.9377	-58.2041	-62.2289	-62.36	-65.3905	-30.0881	-31.5977	-34.13	-40.8407	-37.3219	-6.66834	-40.3413	-41.893			-46.1334	16.8675
-59.6471	-62.5553	-57.3957	-57.663	-61.8067	-62.8738	-65.6348	-31.1986	-32.1902	-36.3048	-41.6624	-38.2605	-5.54776	-41.0312	-42.9022			-46.4449	16.683
-59.6278	-61.5962	-57.0043	-56.9792	-61.0773	-62.9322	-65.3687	-32.0397	-34.2677	-37.2722	-42.4689	-39.4071	-4.28753	-41.8493	-44.1991			-46.6918	16.4265
-58.9066	-60.7922	-56.8699	-56.6141	-60.0339	-62.8778	-64.8176	-33.7457	-35.2325	-38.1269	-42.7707	-40.0458	-3.52995	-43.5239	-44.637			-46.835	16.0964
-58.6054	-60.2059	-56.5872	-56.1916	-59.5338	-62.5805	-64.63	-34.3476	-36.3161	-40.0405	-43.329	-40.7247	-2.39318	-44.2599	-45.2358			-46.9987	15.9733
-57.9255	-59.9017	-56.5896	-55.6504	-59.0856	-61.9075	-63.9249	-35.2239	-37.2065	-40.965	-43.5747	-42.3048	-1.82586	-44.7926	-45.7369			-47.1077	15.7188
-57.5271	-59.8926	-56.9012	-55.5224	-58.5519	-61.4659	-63.5964	-35.7617	-38.8428	-41.5866	-43.7613	-42.8114	-1.75899	-45.9934	-46.5382			-47.3675	15.4965
-57.5827	-60.284	-57.0994	-55.6152	-58.3613	-60.7155	-62.6788	-36.7532	-39.6304	-42.1175	-44.0718	-43.6095	-1.65916	-46.1819	-46.4661			-47.5218	15.3147
-57.6517	-60.9137	-57.6147	-55.784	-58.3277	-59.7764	-61.9816	-36.8276	-40.0895	-43.0382	-44.099	-44.1924	-1.87494	-46.4512	-46.8631			-47.699	15.1784
-57.9183	-61.6393	-58.1828	-56.2108	-58.2648	-59.1953	-61.5504	-37.1391	-40.7298	-43.1718	-43.8492	-44.8457	-3.55012	-46.5583	-47.1684			-47.9983	14.8076
-58.2543	-62.0906	-58.9939	-56.4841	-58.9228	-58.3818	-60.9255	-37.8497	-41.4598	-43.5154	-43.8702	-45.1881	-4.04677	-46.7592	-47.1145			-48.2571	14.6745
-59.1682	-62.9571	-59.5209	-57.2107	-59.5901	-57.596	-60.806	-38.0673	-42.038	-43.8922	-43.8591	-45.5375	-4.82639	-46.6172	-46.8849			-48.5714	14.6212
-60.0357	-63.7902	-60.0291	-57.6869	-59.9715	-57.3348	-60.4126	-37.6184	-42.489	-43.7933	-43.0004	-46.0692	-5.99388	-46.3346	-46.2859			-48.723	14.5509
-60.5305	-64.9679	-60.9136	-58.8566	-60.628	-56.4595	-60.3013	-37.7236	-42.7196	-43.8704	-43.1855	-46.1373	-7.50915	-46.0432	-46.2448			-49.0727	14.4377
-61.2635	-65.5158	-61.4802	-59.6168	-60.8389	-56.4454	-60.0066	-37.5914	-42.6545	-43.9144	-43.1165	-45.9301	-8.63666	-45.8279	-45.8973			-49.2491	14.3842
-61.9517	-66.6885	-61.8976	-61.0912	-61.6955	-56.0777	-59.9692	-37.9527	-42.4866	-43.7139	-42.3885	-46.036	-9.03734	-45.7209	-45.6853			-49.4929	14.6013
-62.4109	-67.4717	-62.4752	-61.7487	-62.1454	-56.0686	-60.1704	-38.2142	-42.3793	-43.4829	-42.3421	-45.7521	-10.2144	-45.6563	-45.2758			-49.7205	14.5891
-63.2817	-68.0281	-62.9776	-62.7837	-62.3692	-56.1379	-60.359	-38.1454	-42.1022	-43.3725	-42.5027	-45.4985	-10.9288	-45.0888	-44.7732			-49.8899	14.7172
-64.1479	-68.3855	-63.3275	-63.5119	-62.815	-56.359	-60.6447	-37.9194	-41.837	-43.0133	-42.4706	-45.2025	-11.8167	-44.7338	-44.2751			-50.0306	14.8225
-64.6007	-68.2436	-63.7172	-64.5209	-63.0587	-57.0619	-61.1611	-37.9686	-41.0229	-42.6301	-42.272	-44.8154	-12.6366	-44.4541	-43.3436			-50.1005	14.9456
-65.2603	-67.6244	-63.8285	-65.0155	-62.9602	-57.4029	-61.6071	-37.7529	-40.859	-42.3622	-42.3999	-44.5402	-13.243	-43.5192	-42.7771			-50.0768	14.9817
-65.4523	-66.628	-63.7786	-65.9382	-62.8321	-58.1174	-62.5997	-37.2876	-40.4215	-41.7681	-41.9759	-44.1396	-13.72	-43.5605	-42.3204			-50.036	15.083
-65.4663	-65.5035	-62.838	-66.4207	-62.5419	-58.8084	-63.601	-37.1458	-39.7188	-41.7163	-41.3037	-43.3715	-14.328	-43.1033	-41.5157			-49.8255	15.0821
-64.8706	-64.8831	-62.2508	-66.7492	-62.536	-58.8343	-64.4051	-37.0267	-38.8626	-40.9102	-41.0408	-43.0125	-14.4119	-42.7324	-40.9762			-49.5668	15.161
-63.5869	-63.5827	-61.1121	-66.8645	-62.1226	-58.939	-65.3913	-37.1117	-38.6317	-40.5974	-40.5499	-42.6828	-14.7737	-41.5176	-40.0788			-49.1695	15.0434
-63.309	-62.2892	-60.1277	-66.7712	-62.0632	-58.8843	-65.7727	-36.4804	-38.3414	-40.1845	-39.882	-42.1369	-14.9372	-40.7236	-38.0902			-48.6662	15.107
-62.5408	-61.155	-59.7521	-65.9741	-61.5435	-58.9721	-66.5464	-35.7198	-37.9791	-39.9418	-39.3682	-41.6717	-15.2168	-39.9017	-37.1725			-48.2304	15.0734
-61.3969	-60.2501	-59.2388	-65.4278	-61.0323	-59.4987	-66.8356	-35.3105	-37.1191	-39.3993	-39.1167	-41.2984	-15.0993	-38.2425	-36.4807			-47.7164	15.1252
-60.9168	-59.3254	-58.3197	-63.9991	-60.8442	-60.4929	-67.4609	-34.8845	-36.8221	-38.2618	-38.8323	-40.8864	-15.4374	-37.252	-34.9723			-47.2472	15.1678
-59.9463	-57.4161	-57.7457	-63.2839	-59.983	-60.9818	-67.4571	-34.5327	-36.3138	-37.4274	-38.8365	-40.4203	-16.0753	-36.879	-34.158			-46.7638	14.9603
-59.253	-57.0321	-56.7276	-62.123	-59.751	-61.6912	-67.1627	-33.6169	-35.7338	-36.3468	-38.8379	-39.431	-16.3224	-35.2583	-33.3991			-46.1791	15.0151
-58.948	-56.8633	-56.3054	-61.4484	-59.1643	-62.3358	-66.3536	-32.9075	-34.3082	-34.8086	-39.0416	-37.6479	-16.8506	-34.4057	-31.4851			-45.5249	15.1843
-58.0704	-56.6434	-56.4856	-60.3178	-58.3484	-62.7384	-65.8463	-32.5345	-33.3835	-33.8024	-39.0778	-36.788	-17.6852	-33.7696	-31.2747			-45.1177	15.0688
-57.3092	-55.0585	-56.5401	-59.9542	-58.0266	-62.902	-65.3916	-31.6819	-32.5285	-33.1907	-38.6819	-35.9465	-18.5631	-32.9099	-30.8094			-44.633	15.0099
-57.2301	-52.6876	-55.2986	-58.6267	-56.7893	-62.762	-65.0647	-31.0195	-31.8462	-31.5604	-38.4216	-35.0316	-20.0593	-32.0277	-30.5515			-43.9318	14.7144
-56.8788	-50.61	-54.6217	-57.9258	-56.1025	-62.7696	-64.1967	-29.7239	-30.9446	-30.859	-37.3231	-33.1943	-21.1231	-31.4118	-29.7445			-43.162	14.6526
-55.2471	-49.2955	-54.4104	-56.5809	-54.5594	-62.3438	-63.0669	-29.1596	-29.6735	-30.0467	-37.1412	-32.411	-22.3174	-31.0028	-29.3192			-42.4383	14.2735
-54.6474	-48.9659	-54.5501	-55.9731	-53.1593	-61.8796	-62.6818	-28.5135	-28.8336	-29.422	-36.4623	-31.886	-23.681	-30.248	-28.7904			-41.9796	14.1504
-53.3797	-48.5611	-54.2892	-55.7675	-52.7642	-60.7042	-61.8327	-27.3268	-27.8868	-28.3532	-36.4012	-31.0261	-25.2163	-29.7599	-28.654			-41.4615	13.9641
-52.1396	-48.0517	-53.9508	-56.5296	-52.5725	-59.3354	-61.3774	-26.0506	-27.1292	-27.8479	-36.5109	-29.8643	-27.8457	-29.6403	-28.6001			-41.1631	13.775
-51.4237	-47.788	-53.9018	-56.601	-51.9346	-58.7983	-59.8609	-25.2954	-25.5053	-27.0423	-36.2338	-29.4944	-28.862	-29.5617	-28.7704			-40.7383	13.68
-49.6587	-47.9018	-53.7895	-55.5128	-51.2263	-57.8369	-59.1981	-24.7295	-24.7943	-26.2032	-36.1573	-28.9645	-30.0166	-29.2684	-28.7508			-40.2672	13.4454
-47.9601	-47.4352	-53.6632	-54.7549	-50.3172	-56.2836	-59.0279	-24.2768	-24.1887	-25.7713	-36.4481	-28.3652	-31.3725	-29.5498	-29.0685			-39.8989	13.1131
-47.2112	-46.6632	-53.6592	-53.7728	-50.0336	-55.9333	-58.9797	-23.6121	-23.5333	-25.5563	-36.4022	-28.0021	-32.6339	-29.4476	-29.2698			-39.6474	13.0152
-46.0267	-46.5657	-53.6792	-53.8187	-50.2227	-55.8243	-58.5401	-22.5823	-22.6755	-25.2548	-36.1385	-27.513	-34.1092	-29.8247	-29.0741			-39.4566	13.0961
-45.4484	-46.9145	-53.9096	-53.9665	-50.5406	-55.7627	-57.5238	-22.064	-21.9961	-24.961	-35.9109	-27.2849	-34.5332	-30.0205	-29.0035			-39.3227	13.1655
