# Supplementary material for: The kinematic analysis of the lower limb during topspin forehand loop between different level table tennis athletes
Source: PeerJ. 2021 Mar 12;9:e10841. doi: 10.7717/peerj.10841 (PMC7958893; doi:10.7717/peerj.10841)
Supplement: Supplemental Information 3 [file peerj-09-10841-s003.xlsx]

## Sheet: BS Phase
Level Ⅱ	Time	Frame number	Hip X		Rom	Angular changing rate		Hip Y		Rom	Angular changing rate		Hip Z		Rom	Angular changing rate		Knee X		Rom	Angular changing rate		Knee Y		Rom	Angular changing rate		Knee Z		Rom	Angular changing rate		Ankle X		Rom	Angular changing rate		Ankle Y		Rom	Angular changing rate		Ankle Z		Rom	Angular changing rate
	0.5	50	64.1981	24.2729	39.9252	79.8503		-8.04369	-28.0228	19.9791	39.9581		33.9181	19.6782	14.2398	28.4797		57.5926	27.7924	29.8002	59.6004		27.3315	23.8497	3.4818	6.96359		8.17339	-3.67654	11.8499	23.6998		13.7729	6.85343	6.91946	13.8389		5.68728	-0.245206	5.93249	11.865		-2.60891	-26.3228	23.7139	47.4278
	0.51	51	65.2611	27.2188	38.0423	74.5927		-29.5909	-7.67238	21.9185	42.9775		19.683	36.0127	16.3298	32.0191		58.7741	32.3738	26.4003	51.7654		26.9027	29.3409	2.43827	4.78092		-1.69303	11.3527	13.0457	25.5799		18.0116	12.478	5.53365	10.8503		9.01702	0.772305	8.24472	16.1661		-31.6803	-8.01913	23.6611	46.3944
	0.42	42	30.3794	63.8302	33.4508	79.6448		-28.9786	-9.56409	19.4146	46.2251		20.6791	34.1705	13.4915	32.1225		32.367	56.5523	24.1854	57.5843		27.0057	24.8954	2.11029	5.0245		-0.439181	9.50297	9.94215	23.6718		15.7126	11.0273	4.68523	11.1553		0.438368	6.03378	5.59541	13.3224		-25.4511	-6.22069	19.2304	45.7868
	0.43	43	29.1852	65.9757	36.7905	85.5594		-28.4788	-10.4954	17.9834	41.8219		20.1313	35.1335	15.0021	34.8887		31.2992	62.6488	31.3496	72.9061		31.8052	27.4131	4.39217	10.2143		-1.67793	12.3468	14.0247	32.6156		9.7525	15.8269	6.07443	14.1266		1.3301	7.46822	6.13812	14.2747		-28.6331	-9.74506	18.888	43.9257
	0.54	54	17.3976	64.413	47.0154	87.0656		-28.9014	-12.9423	15.9591	29.5538		18.9316	36.0004	17.0688	31.609		20.5071	62.6896	42.1825	78.1158		26.4409	30.4335	3.99257	7.39364		13.083	-8.21058	21.2935	39.4325		9.76833	16.009	6.24063	11.5567		9.87071	1.84831	8.0224	14.8563		-35.8796	-11.86	24.0196	44.4807
	0.48	48	65.465	19.0886	46.3765	96.6176		-10.5257	-28.6599	18.1342	37.7795		35.2731	15.9342	19.339	40.2895		59.1314	23.4083	35.723	74.4229		29.2679	23.7272	5.54069	11.5431		9.93963	-5.02292	14.9625	31.172		14.6614	9.88131	4.78009	9.95853		6.97393	-0.218719	7.19264	14.9847		-3.86754	-29.2609	25.3933	52.9027
	0.4	40	64.9685	23.4146	41.5539	103.885		-11.7952	-28.3734	16.5782	41.4455		33.9601	20.8202	13.1399	32.8498		58.0075	22.8178	35.1897	87.9743		31.1648	24.8212	6.34352	15.8588		10.9446	-4.50542	15.45	38.6249		12.4354	6.09728	6.33812	15.8453		6.47237	1.34132	5.13105	12.8276		-10.0467	-27.9084	17.8617	44.6543
	0.42	42	66.4058	26.6796	39.7263	94.5864		-11.5898	-33.1898	21.5999	51.4284		35.8295	21.4688	14.3607	34.1921		60.4404	34.4893	25.9511	61.7884		31.3952	26.723	4.6722	11.1243		12.464	-0.037405	12.5014	29.7653		14.956	8.61861	6.33734	15.0889		5.89364	0.926592	4.96705	11.8263		-8.27748	-25.8248	17.5474	41.7794
	0.44	44	68.1265	25.6819	42.4446	96.4651		-11.5601	-32.8432	21.2832	48.3708		34.7482	19.6081	15.1401	34.4094		59.2565	31.1154	28.1411	63.957		30.3998	26.4891	3.9107	8.88795		10.954	-3.41779	14.3718	32.6632		12.3926	6.27454	6.11806	13.9047		8.0216	0.494233	7.52737	17.1077		-7.44344	-34.8479	27.4045	62.2829
	0.44	44	67.2206	27.1806	40.04	91.0001		-13.6309	-34.5584	20.9275	47.5625		33.8899	16.2751	17.6148	40.0337		62.1394	35.2182	26.9211	61.1844		33.3626	27.116	6.24655	14.1967		12.176	-0.501944	12.6779	28.8134		16.1579	8.78633	7.37162	16.7537		8.42553	1.15372	7.27182	16.5269		-9.49435	-32.0349	22.5405	51.2285
	0.4	40	68.1976	29.2475	38.95	97.3751		-11.7722	-35.2957	23.5235	58.8087		34.5351	21.4666	13.0685	32.6713		58.3289	35.1438	23.185	57.9626		31.0808	26.0183	5.06247	12.6562		10.8031	-0.687111	11.4903	28.7256		13.868	5.85622	8.01181	20.0295		7.57206	0.933893	6.63817	16.5954		-8.65668	-31.1142	22.4575	56.1438
	0.39	39	68.7307	33.7801	34.9506	89.6169		-11.1511	-35.2341	24.083	61.7513		34.7846	21.165	13.6195	34.9218		56.1656	34.6944	21.4712	55.0543		30.9298	25.5381	5.39165	13.8248		9.70463	-0.895413	10.6	27.1796		12.7883	4.27696	8.51136	21.824		6.89815	0.895274	6.00288	15.392		-8.2338	-29.761	21.5272	55.198
	0.56	56	69.022	26.3546	42.6675	76.1919		-12.5828	-33.8962	21.3134	38.0596		33.664	17.6781	15.9859	28.5462		57.0254	29.9022	27.1232	48.4343		31.7732	25.8573	5.91589	10.5641		11.2464	-4.38141	15.6278	27.9068		16.9329	5.13225	11.8007	21.0726		8.72852	2.12057	6.60795	11.7999		-13.3803	-33.4022	20.0219	35.7533
	0.43	43	68.6765	26.7363	41.9402	97.5354		-13.226	-34.414	21.188	49.2745		34.6569	19.7425	14.9144	34.6847		55.5501	30.5745	24.9756	58.0827		30.0044	25.2796	4.7248	10.9879		9.99195	-2.94335	12.9353	30.0821		13.1168	4.90394	8.21284	19.0996		9.08905	1.15248	7.93657	18.4571		-10.4087	-35.9031	25.4944	59.2893
	0.41	41	66.638	31.3901	35.248	85.9706		-14.6673	-37.2371	22.5698	55.0484		33.6056	19.5162	14.0894	34.3644		58.0297	38.1871	19.8426	48.3966		33.6416	28.1703	5.47124	13.3445		12.5132	3.13701	9.37614	22.8686		17.0308	5.58393	11.4468	27.9191		9.34468	3.58685	5.75783	14.0435		-18.5113	-34.7518	16.2405	39.6111
Mean					39.9415	89.0638				20.4304	46.0044				15.1603	33.7388				28.1628	62.482				4.64632	10.491				13.3433	29.5201				7.22548	16.2016				6.59777	14.6697				21.7335	48.4572
SD					3.92231	8.78898				2.40126	8.56607				1.80304	3.31509				5.92395	11.3001				1.28077	3.33188				2.91437	4.93367				2.11299	4.97978				1.06022	2.0751				3.31403	7.50208
Level Ⅰ	0.4	40	44.3243	15.8722	28.4521	71.1302		-7.46839	-21.004	13.5356	33.8391		32.5811	16.8141	15.7671	39.4177		36.2001	16.7813	19.4188	48.5471		18.2629	11.9022	6.36071	15.9018		28.9029	16.4913	12.4116	31.0291		23.7953	21.386	2.40931	6.02328		11.4977	6.41614	5.08151	12.7038		-35.5917	-46.6055	11.0138	27.5345
	0.44	44	46.3134	15.0616	31.2518	71.0269		-12.6778	-22.9355	10.2577	23.313		29.9133	17.6109	12.3024	27.9599		35.5265	9.58713	25.9394	58.9531		21.3563	15.538	5.81834	13.2235		28.8717	10.7248	18.1469	41.2429		30.4747	19.8564	10.6183	24.1324		15.9273	8.22508	7.70225	17.5051		-39.9366	-53.0295	13.0929	29.7566
	0.44	44	47.5566	9.04745	38.5091	87.5208		-14.336	-23.0673	8.73133	19.8439		29.1253	14.1582	14.9671	34.016		29.9942	4.08151	25.9127	58.8924		17.8662	14.5651	3.30108	7.50246		25.4887	6.61935	18.8693	42.8849		20.9345	16.431	4.50348	10.2352		14.9816	7.03761	7.94402	18.0546		-39.1669	-53.8423	14.6754	33.3531
	0.34	34	44.9039	16.5603	28.3435	83.3634		-13.0481	-22.4154	9.36731	27.5509		30.591	19.6664	10.9247	32.1313		34.8034	20.3061	14.4973	42.639		22.6107	15.1469	7.46383	21.9524		28.0669	15.0238	13.0431	38.3621		36.9016	23.505	13.3966	39.4017		24.6382	10.0025	14.6357	43.0461		-45.3701	-62.4214	17.0513	50.1508
	0.32	32	48.6682	23.8856	24.7826	77.4456		-12.233	-24.0229	11.7899	36.8435		29.4681	16.7146	12.7535	39.8548		31.5878	25.2334	6.35448	19.8577		22.9895	15.9344	7.05512	22.0472		26.493	18.8846	7.60835	23.7761		37.4498	21.0234	16.4264	51.3325		25.1216	9.37558	15.746	49.2064		-42.8978	-60.5914	17.6936	55.2924
	0.35	35	46.6657	15.0589	31.6068	90.3051		-11.8247	-26.2215	14.3968	41.1338		30.327	16.7706	13.5564	38.7326		34.8465	22.5993	12.2472	34.9919		21.7218	15.2288	6.49306	18.5516		27.5714	18.4112	9.16014	26.1718		35.6411	23.0506	12.5905	35.9728		21.6262	9.53995	12.0863	34.5323		-43.7622	-59.249	15.4869	44.2481
	0.49	49	50.0054	3.16726	46.8382	95.5881		-17.1405	-30.3023	13.1618	26.8608		33.0444	13.7656	19.2788	39.3444		34.2516	10.8722	23.3794	47.7131		20.2452	13.2667	6.97854	14.2419		26.059	9.28805	16.771	34.2265		32.0502	19.6085	12.4417	25.3912		22.8538	8.58022	14.2736	29.1298		-41.4469	-59.5922	18.1453	37.0313
	0.5	50	50.1381	32.4205	17.7176	35.4352		-9.34396	-19.4415	10.0976	20.1951		17.3433	14.7832	2.56007	5.12015		51.8418	33.1631	18.6788	37.3575		13.9159	9.16443	4.75151	9.50303		18.2662	3.38483	14.8814	29.7628		18.8883	6.15153	12.7368	25.4735		7.98018	-1.18494	9.16512	18.3302		-0.642287	-30.8937	30.2514	60.5029
	0.34	34	49.5555	33.2099	16.3456	48.0752		-8.62785	-20.7115	12.0837	35.5402		17.9365	15.7069	2.22954	6.55748		51.4634	39.3471	12.1163	35.6362		11.7797	6.3771	5.40257	15.8899		19.3496	9.68855	9.66108	28.415		20.1371	8.61486	11.5223	33.889		7.72893	0.388588	7.34035	21.5893		-6.02793	-28.7717	22.7437	66.8933
	0.39	39	51.0068	32.1274	18.8794	48.4088		-6.80783	-19.7415	12.9337	33.1633		18.5439	14.6976	3.84623	9.86213		48.6535	35.9733	12.6802	32.5134		12.1428	6.69537	5.44742	13.9677		18.3572	8.31961	10.0376	25.7374		18.7518	9.50463	9.24714	23.7106		8.06935	0.705607	7.36374	18.8814		-7.67652	-29.5118	21.8353	55.9879
	0.41	41	50.4425	31.7401	18.7024	45.6156		-6.46792	-23.4874	17.0195	41.5109		18.0754	13.7879	4.28744	10.4572		54.7031	39.6711	15.032	36.6634		13.2758	7.16658	6.1092	14.9005		21.4187	8.64921	12.7694	31.145		21.2836	7.15786	14.1257	34.453		11.0921	1.10581	9.9863	24.3568		-9.40338	-37.0657	27.6623	67.4691
	0.37	37	49.5015	29.1428	20.3587	55.0235		-5.688	-20.4421	14.7541	39.8759		18.0102	15.3871	2.62308	7.08939		51.927	39.3897	12.5374	33.8847		14.1957	7.47133	6.72433	18.1739		20.0459	8.82195	11.224	30.3351		23.3599	9.9896	13.3703	36.1361		9.96256	1.17758	8.78499	23.7432		-9.6418	-33.7839	24.1421	65.249
	0.31	31	46.1285	31.0534	15.0751	48.6292		-8.45571	-20.2297	11.774	37.9807		17.3287	15.8625	1.46623	4.72976		51.768	40.1259	11.6421	37.555		12.763	5.94239	6.82062	22.002		19.4674	9.46702	10.0004	32.2593		20.8944	10.3502	10.5442	34.0137		9.91633	1.53648	8.37984	27.0317		-10.4325	-33.9377	23.5052	75.8232
	0.36	36	49.0984	30.2562	18.8423	52.3396		-10.6018	-18.4019	7.80013	21.667		18.1862	16.5075	1.67863	4.66286		52.0829	38.2223	13.8605	38.5015		11.2931	4.78782	6.50524	18.0701		19.7908	9.46591	10.3249	28.6802		21.4672	8.24936	13.2179	36.7163		11.4408	1.18328	10.2575	28.4931		-9.5743	-37.6136	28.0393	77.8869
	0.36	36	50.0969	30.7179	19.379	53.8305		-9.22073	-21.499	12.2783	34.1064		18.8039	15.3704	3.43357	9.53769		53.723	37.6684	16.0545	44.5959		10.043	6.78761	3.25543	9.04288		20.9018	7.75667	13.1451	36.5142		22.2526	6.89338	15.3592	42.6645		9.86148	1.83789	8.0236	22.2878		-11.8931	-34.3716	22.4786	62.4404
Mean					25.0056	64.2492				11.9988	31.5616				8.11164	20.6316				16.0234	40.5535				5.89913	15.6647				12.537	32.0362				11.5007	30.6364				9.78472	25.9261				20.5211	53.9746
SD					9.10217	19.0953				2.46682	7.69754				6.22647	15.2078				5.62104	10.1482				1.28091	4.63558				3.36953	5.63101				3.76134	11.7975				3.08128	9.93374				5.76615	16.3718

## Sheet: FS Phase
Level Ⅱ	Time	Frame number	Hip X		Rom	Angular changing rate		Hip Y		Rom	Angular changing rate		Hip Z		Rom	Angular changing rate		Knee X		Rom	Angular changing rate		Knee Y		Rom	Angular changing rate		Knee Z		Rom	Angular changing rate		Ankle X		Rom	Angular changing rate		Ankle Y		Rom	Angular changing rate		Ankle Z		Rom	Angular changing rate
	0.46	46	64.1981	16.6837	47.5144	103.292		-9.10463	-36.6301	27.5255	59.838		34.5008	13.9594	20.5414	44.6553		62.6648	50.1109	12.5538	27.2909		40.6188	26.9449	13.6739	29.7258		-3.39343	10.4328	13.8262	30.057		13.7729	25.7251	11.9522	25.9831		0.270626	7.93445	7.66382	16.6605		-33.5737	-4.8419	28.7318	62.4605
	0.53	53	64.581	23.421	41.16	77.6605		-34.9927	-11.9398	23.0529	43.4961		34.6613	16.4083	18.253	34.4396		63.0701	45.384	17.6861	33.37		27.7605	36.8475	9.08708	17.1454		11.5331	1.20312	10.33	19.4906		23.0615	18.3101	4.7514	8.96491		9.19043	2.52773	6.66269	12.5711		-13.6508	-32.0898	18.439	34.7906
	0.56	56	20.993	63.8013	42.8082	76.4433		-33.8334	-8.41437	25.419	45.3911		36.0207	16.1265	19.8942	35.5254		59.5867	44.9766	14.6101	26.0895		35.6441	25.2644	10.3796	18.535		-1.43163	9.52844	10.9601	19.5715		15.7823	23.609	7.82674	13.9763		9.90785	0.550791	9.35706	16.709		-6.63904	-36.037	29.398	52.4964
	0.63	63	65.3005	26.0835	39.217	62.2492		-34.2627	-13.6587	20.604	32.7047		35.8677	17.5176	18.3501	29.1271		66.9664	40.5207	26.4458	41.9774		29.7222	36.3092	6.58707	10.4557		13.4346	-2.50562	15.9402	25.3019		22.5745	16.1753	6.39918	10.1574		10.7633	2.39418	8.36911	13.2843		-36.6694	-13.3265	23.3429	37.0523
	0.53	53	23.9497	63.7941	39.8444	75.1781		-36.5397	-16.8248	19.7148	37.1978		16.7471	35.2509	18.5039	34.913		43.983	65.0194	21.0364	39.6913		29.7512	37.1661	7.41488	13.9903		-2.81757	13.3662	16.1838	30.5355		16.4194	23.8462	7.42682	14.0129		9.11202	3.04072	6.0713	11.4553		-34.0288	-16.0034	18.0254	34.0103
	0.54	54	64.7956	23.3008	41.4948	76.8423		-13.0711	-36.1197	23.0486	42.6827		35.088	17.0411	18.0469	33.4201		67.8455	50.5917	17.2538	31.9514		36.6051	27.0162	9.58895	17.7573		11.9884	-2.29058	14.279	26.4426		24.4011	14.9945	9.40661	17.4196		6.93267	0.523144	6.40952	11.8695		-6.76373	-29.1382	22.3745	41.4343
	0.51	51	64.8212	23.0297	41.7916	81.9442		-13.424	-37.1535	23.7294	46.5283		34.633	15.1205	19.5125	38.2599		64.2553	44.5809	19.6743	38.5771		36.3559	29.5559	6.79997	13.3333		12.0218	-1.2192	13.241	25.9628		24.9301	12.8574	12.0728	23.6721		8.43015	1.7945	6.63565	13.0111		-11.7719	-33.5519	21.7801	42.706
	0.51	51	66.3903	25.4902	40.9001	80.1962		-11.1314	-38.0057	26.8743	52.6947		36.6672	16.4446	20.2225	39.652		66.4736	51.3993	15.0743	29.5574		38.4958	30.0809	8.41491	16.4998		12.5838	0.745692	11.8381	23.212		26.1943	12.6315	13.5628	26.5938		9.07615	1.66122	7.41493	14.5391		-12.0223	-34.7561	22.7338	44.576
	0.55	55	68.0598	25.488	42.5718	77.4033		-10.5969	-38.1053	27.5085	50.0154		37.1105	17.6063	19.5042	35.4622		64.3114	43.6003	20.7111	37.6565		35.5197	28.2231	7.29665	13.2666		12.2892	-5.93993	18.2291	33.1439		20.3761	9.32285	11.0533	20.0969		6.13683	0.853412	5.28342	9.60622		-8.96543	-29.0471	20.0816	36.5121
	0.44	44	67.192	24.6209	42.571	96.7524		-14.403	-38.6706	24.2676	55.1537		34.9219	16.4079	18.5139	42.0771		66.4032	56.1087	10.2945	23.3966		38.0507	30.1059	7.94486	18.0565		12.9998	1.67728	11.3226	25.7331		24.6657	11.9067	12.7589	28.9976		8.69776	1.29505	7.40271	16.8243		-9.99304	-32.7301	22.737	51.6751
	0.41	41	68.024	24.9394	43.0846	105.084		-12.5409	-40.187	27.6461	67.4296		35.9531	15.9549	19.9982	48.776		67.5247	58.4851	9.0396	22.0478		37.4843	29.1958	8.28841	20.2156		12.7312	3.70883	9.02235	22.0057		23.8509	10.6588	13.1921	32.1759		8.08713	1.6671	6.42003	15.6586		-11.4371	-32.5515	21.1144	51.4986
	0.44	44	68.7031	22.9099	45.7932	104.076		-11.0823	-36.2414	25.1591	57.1797		35.8923	17.7856	18.1067	41.1516		64.272	49.1596	15.1124	34.3465		36.2724	28.5906	7.68176	17.4585		12.3779	-1.47561	13.8535	31.4851		23.8888	7.72081	16.168	36.7455		8.04098	1.20968	6.8313	15.5257		-9.48951	-33.1263	23.6367	53.7199
	0.59	59	69.0149	23.6722	45.3427	76.8521		-12.8714	-40.4226	27.5512	46.697		36.1043	15.609	20.4953	34.7378		62.0897	44.8775	17.2122	29.1732		39.617	31.747	7.86994	13.3389		12.918	-1.26547	14.1835	24.0398		21.9192	9.04844	12.8708	21.8149		10.0799	2.30337	7.7765	13.1805		-14.0147	-36.6767	22.662	38.4102
	0.59	59	68.5634	23.6121	44.9512	76.1886		-12.9871	-38.2608	25.2737	42.8367		36.6252	16.8154	19.8097	33.5758		62.4922	43.9453	18.5469	31.4354		35.367	26.5982	8.76884	14.8624		11.4013	-2.41681	13.8181	23.4206		20.6842	9.00779	11.6764	19.7906		9.57862	1.49652	8.0821	13.6985		-11.7093	-37.1235	25.4142	43.0749
	0.48	48	66.5999	22.172	44.4279	92.5581		-15.2611	-41.4052	26.1441	54.4669		35.9459	13.9746	21.9712	45.7734		60.8466	51.4953	9.35129	19.4819		40.2855	33.4884	6.79704	14.1605		13.942	0.442073	13.4999	28.1248		23.4251	10.2766	13.1486	27.3929		11.725	3.79992	7.92509	16.5106		-19.1971	-40.0412	20.8441	43.4253
Mean					42.8982	84.1813				24.9013	48.9542				19.4483	38.1031				16.3068	31.0695				8.43959	16.5868				13.3685	25.9018				10.9511	21.853				7.22035	14.0736				22.7544	44.5228
SD					2.32321	12.8977				2.50913	9.03912				1.13574	5.4427				4.79428	6.70561				1.79984	4.46861				2.40222	4.15071				3.13235	8.04593				1.0308	2.21359				3.20309	8.23086
Level Ⅰ	0.75	75	44.2114	-4.58264	48.794	65.0587		-7.76662	-25.2477	17.481	23.3081		32.735	11.6464	21.0887	28.1182		36.218	11.6726	24.5454	32.7273		24.5477	14.997	9.55074	12.7343		28.0133	3.35046	24.6628	32.8838		24.7275	1.21883	23.5087	31.3449		25.7799	6.99133	18.7885	25.0514		-37.0437	-63.0383	25.9946	34.6594
	0.61	61	46.2251	-6.02188	52.2469	85.6507		-12.289	-28.4409	16.1519	26.4785		33.7928	12.6022	21.1905	34.7386		31.4835	20.8627	10.6208	17.4112		26.0346	17.6254	8.40917	13.7855		24.6878	10.0315	14.6563	24.0267		25.4975	5.43017	20.0674	32.8973		22.9339	7.91096	15.023	24.6278		-39.242	-60.322	21.0801	34.5575
	0.54	54	47.4878	-6.70928	54.1971	100.365		-14.4164	-30.8231	16.4067	30.3828		29.9075	10.2651	19.6424	36.3748		29.8745	16.131	13.7435	25.451		24.0387	17.0621	6.97659	12.9196		23.784	7.20627	16.5777	30.6995		21.5862	8.38347	13.2028	24.4496		26.8135	7.07186	19.7417	36.5586		-39.2505	-64.9696	25.7191	47.628
	0.54	54	44.8288	-12.2545	57.0834	105.71		-13.2873	-29.792	16.5046	30.5641		30.8026	8.93918	21.8634	40.4878		34.792	14.1978	20.5942	38.1373		24.4113	17.5397	6.8716	12.7252		26.2811	7.96837	18.3127	33.9125		27.1788	2.79502	24.3838	45.1552		24.5072	10.2455	14.2616	26.4104		-45.81	-62.3278	16.5178	30.5886
	0.59	59	48.6559	-7.59302	56.2489	95.3371		-12.3431	-31.2643	18.9212	32.0698		29.679	9.05227	20.6267	34.9606		31.4883	19.2832	12.2051	20.6865		24.8641	18.7487	6.11542	10.3651		23.071	11.0114	12.0596	20.44		30.871	1.23213	29.6388	50.2353		29.3798	9.49949	19.8803	33.6954		-43.1126	-63.229	20.1164	34.0956
	0.66	66	46.5542	-9.40605	55.9603	84.7883		-11.9104	-28.3852	16.4748	24.9618		32.9206	10.382	22.5387	34.1495		34.7395	16.6307	18.1088	27.4376		25.0647	17.9999	7.06478	10.7042		26.0536	6.87022	19.1834	29.0658		27.957	-0.616067	28.5731	43.2925		28.787	9.30624	19.4808	29.5164		-43.3254	-64.2798	20.9544	31.749
	0.65	65	49.8924	-10.5877	60.4801	93.0463		-17.4145	-34.2658	16.8514	25.9252		32.7413	9.89976	22.8415	35.1408		35.4427	19.5702	15.8725	24.4192		27.506	17.3325	10.1735	15.6515		25.2056	8.68398	16.5217	25.418		30.2787	-1.04876	31.3275	48.1961		27.7819	8.85539	18.9265	29.1176		-41.9741	-63.0318	21.0577	32.3965
	0.44	44	39.8187	13.5971	26.2216	59.5946		-19.0759	-34.0653	14.9893	34.0667		14.048	9.76345	4.28456	9.73765		59.1199	51.9498	7.17012	16.2957		23.7656	11.1551	12.6105	28.6601		15.9606	11.5714	4.38924	9.97555		27.7911	15.424	12.3671	28.1071		11.0122	3.84863	7.16356	16.2808		-18.5036	-38.3066	19.803	45.0067
	0.56	56	49.3167	13.3931	35.9237	64.1494		-9.00682	-32.8079	23.8011	42.5019		17.8899	11.8263	6.06362	10.8279		61.9728	50.2781	11.6948	20.8835		22.5608	10.637	11.9238	21.2925		19.4292	12.9537	6.47555	11.5635		30.1209	12.7746	17.3463	30.9756		14.0383	1.14545	12.8929	23.023		-8.61659	-42.7196	34.103	60.8983
	0.54	54	50.8881	11.9155	38.9726	72.1715		-7.45486	-33.1191	25.6643	47.5264		18.3441	11.167	7.17702	13.2908		63.1144	49.3372	13.7772	25.5133		21.0049	9.74519	11.2598	20.8514		19.1714	12.4426	6.72879	12.4607		28.2036	11.9979	16.2057	30.0105		14.9871	1.49814	13.489	24.9796		-10.2837	-43.9144	33.6307	62.2791
	0.52	52	50.4265	10.6604	39.7661	76.4733		-6.77105	-34.7406	27.9696	53.7876		17.8625	10.4883	7.3742	14.1812		64.6747	52.5355	12.1391	23.3445		19.4966	9.31067	10.1859	19.5883		21.5987	11.8949	9.70372	18.661		26.5806	10.9262	15.6544	30.1045		14.793	1.94287	12.8501	24.7117		-12.1605	-44.099	31.9385	61.4202
	0.55	55	49.1859	14.8174	34.3685	62.4882		-5.6422	-31.7175	26.0753	47.4097		18.8316	11.8135	7.01808	12.7602		66.8398	50.9143	15.9255	28.9554		18.6893	9.76634	8.92295	16.2235		20.2359	13.4962	6.73971	12.254		27.9167	13.9673	13.9494	25.3626		16.676	2.25506	14.4209	26.2199		-13.0377	-46.1373	33.0996	60.1812
	0.55	55	46.1048	8.21313	37.8917	68.894		-8.38441	-33.1787	24.7943	45.0805		17.3836	9.91104	7.47256	13.5865		61.7855	49.9675	11.818	21.4873		21.9743	10.6978	11.2765	20.5027		19.6377	12.4351	7.20254	13.0955		28.1945	13.3152	14.8793	27.0534		17.1374	2.08902	15.0484	27.3607		-12.2207	-47.2817	35.0609	63.7472
	0.54	54	48.9446	12.1256	36.819	68.1833		-10.9897	-31.6632	20.6734	38.2841		18.0652	9.70619	8.35901	15.4796		62.474	48.9424	13.5316	25.0586		20.6193	9.13693	11.4823	21.2636		20.1923	13.2227	6.96965	12.9068		27.6168	12.363	15.2538	28.2477		16.5704	2.07281	14.4976	26.8473		-12.4816	-46.7592	34.2777	63.4771
	0.54	54	50.1754	11.1551	39.0203	72.2597		-9.26041	-33.0902	23.8298	44.1292		18.5438	9.92124	8.62258	15.9677		64.2038	48.746	15.4577	28.6254		20.7956	8.76165	12.0339	22.285		18.3225	13.4996	4.8229	8.93129		29.0641	10.4697	18.5944	34.4341		16.7261	2.72512	14.001	25.9278		-14.7525	-47.1684	32.4159	60.0294
Mean					44.9329	78.278				20.4392	36.4318				13.7442	23.3201				14.4803	25.0956				9.65716	17.3035				11.6671	19.753				19.6635	33.9911				15.3644	26.6886				27.0513	48.1809
SD					10.5177	14.8461				4.44861	9.73964				7.5098	11.5186				4.24778	5.68008				2.15296	5.22661				6.25415	8.91172				6.30573	8.47888				3.47487	4.60805				6.66475	13.8932
