# Supplementary material for: The kinematic analysis of the lower limb during topspin forehand loop between different level table tennis athletes
Source: PeerJ. 2021 Mar 12;9:e10841. doi: 10.7717/peerj.10841 (PMC7958893; doi:10.7717/peerj.10841)
Supplement: Supplemental Information 4 [file peerj-09-10841-s004.xlsx]

## Sheet: 二级引拍末关节角度
hipx	hipy	hipz	kneex	kneey	kneez	anklex	ankley	anklez
64.209	-9.10463	33.9181	57.5926	27.3315	8.17339	13.7729	0.270626	-4.8419
65.2611	-7.67238	36.0127	58.7741	27.9894	11.3527	18.0116	2.18241	-12.5612
63.8302	-9.8582	33.6254	56.5523	25.4543	9.50297	15.7126	0.48343	-6.38846
65.9757	-10.4954	35.1335	62.6488	31.7829	12.3468	15.8269	2.17019	-12.5807
64.413	-15.6577	35.3758	62.6896	30.4335	13.083	16.009	2.85737	-15.3766
65.465	-10.5257	35.2731	59.1314	28.9268	9.93963	14.6614	0.342644	-6.06178
64.9685	-12.4086	33.9601	58.0075	31.1648	10.725	12.4354	1.58564	-10.9793
66.4058	-11.5898	35.8295	60.4404	31.3952	11.8356	12.9623	1.67885	-11.1378
68.1265	-11.8991	34.2513	59.2565	29.2408	10.954	8.99688	0.71224	-8.36867
67.2206	-14.2533	32.5891	62.1394	33.3626	12.176	11.5838	1.16155	-9.52202
68.1976	-12.2751	33.7639	58.3289	30.3746	10.8031	10.2277	1.41776	-10.4972
68.7307	-11.3257	32.9019	56.1656	30.6484	9.70463	7.34427	1.00547	-8.6749
69.022	-12.6972	32.8239	57.0254	31.4917	11.2464	8.81245	2.20673	-13.6798
68.6765	-13.3424	34.4056	55.5501	30.0044	9.99195	8.69467	1.41955	-11.4194
66.638	-15.0383	32.8876	57.6421	33.0426	12.5132	10.0064	3.7206	-18.9425

## Sheet: 二级挥拍末关节角度
hipx	hipy	hipz	kneex	kneey	kneez	anklex	ankley	anklez
16.6837	-34.67	13.9594	50.1109	40.1912	-2.99236	25.6581	7.93445	-33.5737
23.421	-32.4448	16.6071	45.384	34.87	1.20312	19.0744	9.11898	-31.9215
20.993	-31.0995	16.1265	44.9766	33.2476	-1.05517	23.0347	9.90785	-36.037
26.0835	-29.6757	17.6964	40.5207	32.773	-2.50562	20.3204	9.42946	-33.601
23.9497	-31.8622	17.156	43.983	35.1633	-2.81757	21.0838	8.47098	-32.3956
23.3008	-32.3332	17.2112	50.5917	35.4166	-2.01946	24.0022	6.89908	-29.0382
23.0297	-34.0947	15.7382	44.5809	35.1698	-1.2192	22.3838	8.43015	-33.5519
25.3758	-34.8676	16.9422	50.0374	36.9098	0.436842	24.1523	9.00615	-34.7745
25.488	-34.1249	17.6063	43.6003	34.2078	-4.8988	17.1601	6.11832	-28.9863
24.6209	-36.9693	16.4079	56.1087	37.9714	1.67728	24.3876	8.69776	-32.7301
24.9394	-38.0263	16.0687	58.4851	37.4843	3.82994	23.1677	8.08713	-32.5515
22.9099	-32.4666	17.8007	49.1596	35.9786	-1.47561	23.7266	8.04098	-33.1263
23.6722	-35.1717	15.858	44.8775	37.5065	-1.18172	20.8575	9.91029	-36.2809
23.6121	-35.2037	16.8154	43.9453	34.1377	-2.41681	19.4543	9.41238	-36.7136
22.172	-37.9723	13.9746	51.4953	39.0717	0.442073	23.4251	11.6256	-39.8359

## Sheet: 一级引拍末关节角度
hipx	hipy	hipz	kneex	kneey	kneez	anklex	ankley	anklez
46.3134	-12.2422	29.803	31.7952	17.751	24.9656	21.6102	7.95858	-39.3482
47.5566	-14.2683	29.1833	30.0574	16.8021	24.2172	16.4115	6.94564	-38.9415
44.9039	-13.1702	30.591	34.8017	17.3677	26.3198	23.6532	10.0628	-45.48
48.6682	-12.233	29.225	31.4286	18.4869	23.3473	21.1523	9.40105	-42.9421
46.6657	-11.836	30.1906	34.8242	17.9276	26.3294	23.0506	9.53995	-43.7622
50.0054	-17.2818	32.4412	34.2516	17.0978	25.5143	21.0961	8.78527	-41.8406
44.5047	-12.0547	29.716	28.8756	16.8866	23.1649	17.1343	7.64142	-42.2404
50.1381	-9.76325	17.3133	44.8488	13.9159	10.266	8.79292	-0.29639	-3.91215
49.5555	-8.8856	17.9365	49.6864	11.6885	14.3235	12.379	0.968368	-8.01381
51.0068	-7.15961	18.4706	48.6535	12.1428	13.6142	11.8155	1.35686	-9.82187
50.4425	-6.50426	17.652	51.6557	13.216	14.9277	10.7269	1.82452	-11.7739
49.5015	-5.688	17.5901	50.2465	13.8885	13.9184	13.5293	2.03368	-12.3471
46.1285	-8.45571	17.2151	49.1435	12.754	13.8321	12.8549	1.95407	-11.7862
49.0984	-10.7946	18.102	48.1923	11.2493	14.3372	11.8763	1.87607	-11.8438
50.1754	-9.26041	18.5438	48.746	9.86111	13.7729	10.4697	2.72512	-14.7525

## Sheet: 一级挥拍末关节角度
hipx	hipy	hipz	kneex	kneey	kneez	anklex	ankley	anklez
-6.02188	-19.1508	12.7505	23.14	25.6297	14.0306	5.43017	19.9969	-57.6517
-6.70928	-20.464	13.5182	17.6805	24.0387	10.1827	8.38347	24.1216	-63.1165
-12.2545	-18.3385	10.5681	15.0118	21.0457	9.78676	2.79502	19.7521	-58.3867
-7.59302	-18.9984	14.1321	21.9809	23.5222	15.8206	1.23213	19.4615	-56.0002
-9.40605	-16.374	12.7788	19.0754	23.1026	13.9393	-0.616067	20.6159	-58.3573
-10.5877	-19.8566	10.9603	22.9802	25.4075	15.3653	-1.04876	19.3037	-56.4454
-13.3032	-16.7068	11.232	15.9795	21.6614	10.7635	-0.550321	21.4276	-61.5504
13.5971	-32.8476	9.76345	59.0994	21.2321	13.504	27.651	10.4975	-37.1458
13.3931	-32.7425	11.8263	61.9728	21.0471	14.31	30.1155	13.5582	-41.837
11.9155	-32.8703	11.167	63.1144	18.8145	14.1914	28.2036	14.6676	-43.3725
10.6604	-34.4355	10.4883	64.4713	16.3779	12.7905	26.3936	14.4315	-43.4807
14.8174	-31.7175	11.8135	66.0114	14.9919	15.7821	27.6936	15.6416	-44.5402
8.21313	-32.576	9.91104	61.1277	19.1481	13.3432	27.356	16.0037	-45.5556
12.1256	-31.1455	9.70619	61.9038	17.6154	15.1805	27.3229	15.8992	-45.7209
11.1551	-32.5337	9.92124	63.9011	17.3586	15.0931	29.0298	15.8984	-45.8973
